# Supplementary material for: Deep sequencing reveals microbiota dysbiosis of tongue coat in patients with liver carcinoma
Source: Sci Rep. 2016 Sep 8;6:33142. doi: 10.1038/srep33142 (PMC5015078; doi:10.1038/srep33142)
Supplement: Supplementary Dataset S1 [file srep33142-s2.xlsx]

## Sheet: OTU.Relative Abundance.Matrix
Supplementary Datasets S1_a Relative abundance of OTU which presented in more than 5 samples
	Group HT																									Group LCT
	HT_1	HT_2	HT_3	HT_4	HT_5	HT_6	HT_7	HT_8	HT_9	HT_10	HT_11	HT_12	HT_13	HT_14	HT_15	HT_16	HT_17	HT_18	HT_19	HT_20	HT_21	HT_22	HT_23	HT_24	HT_25	LCT_1	LCT_2	LCT_3	LCT_4	LCT_5	LCT_6	LCT_7	LCT_8	LCT_9	LCT_10	LCT_11	LCT_12	LCT_13	LCT_14	LCT_15	LCT_16	LCT_17	LCT_18	LCT_19	LCT_20	LCT_21	LCT_22	LCT_23	LCT_24
OTU_1	0.08615	0.031185	0.0355247	0.0610465	0.0271967	0.0747244	0.0499188	0.0759118	0.0313283	0.0494888	0.0358782	0.0504475	0.0580593	0.00791997	0.0721519	0.0142219	0.043407	0.0236287	0.0428453	0.00725953	0.00712191	0.0341524	0.0473619	0.0153453	0.0892193	0.0970755	0.0981117	0.0211775	0.0420792	0.0465979	0.170742	0.0017014	0.0838323	0.111796	0.156356	0.0574713	0.130841	0.0954564	0.0482642	0.0581065	0.133476	0.0909475	0.0859247	0	0.0778739	0.0437449	0.0939406	0.217464	0.00885668
OTU_2	0.00370981	0.107692	0.124541	0.0905316	0.145188	0.0575745	0.0397727	0.0559796	0.404762	0.325562	0.0396329	0.185924	0.106374	0.0604419	0.0616034	0.0906136	0.0241605	0.0772152	0.0203827	0.142015	0.0230415	0.11162	0.12796	0.286871	0.0755886	0.0434606	0.0381773	0.238458	0.110561	0.171134	0.0753871	0.133135	0.0265184	0.0743938	0.108051	0.128489	0.14425	0.0041684	0.0224386	0.0739537	0.0587983	0.0279188	0.0388707	0.252033	0.0589205	0.0318888	0.0711671	0.0264484	0.227053
OTU_3	0.403133	0.0794179	0.123724	0.225914	0.121339	0.0886076	0.217127	0.164122	0.0371763	0.0102249	0.0438048	0.00569569	0.215591	0.217174	0.294937	0.0390085	0.493448	0.0202532	0.402246	0	0.0473398	0.127447	0.0606564	0.00213129	0.216853	0.25589	0.283662	0.00762389	0.00371287	0.00329897	0.184597	0.0225436	0.293413	0.0723387	0.134746	0.0779967	0.21861	0.171321	0.0287892	0.201138	0.00686695	0.199662	0.00327332	0.00325203	0.156572	0.00245298	0.0878406	0.190596	0.00120773
OTU_4	0.00247321	0.0174636	0.0265414	0.000830565	0.025523	0.0040833	0.00730519	0.000848176	0.0446951	0.0282209	0.0246141	0.00732303	0.0109622	0.0112547	0.0198312	0.0349451	0.002457	0.0451477	0.0062396	0.0122505	0.187264	0.0229071	0.0120482	0.0345269	0.00454358	0.00487409	0.0155993	0.0703092	0.0342409	0.0103093	0.0138549	0.0918758	0.0526091	0.0082203	0.0309322	0.0275041	0	0.00583576	0.0249788	0.0105648	0.023176	0.00253807	0.0507365	0	0.0160692	0.0866721	0.0093534	0.00923594	0.00281804
OTU_5	0.0412201	0.0889813	0.0428746	0.0419435	0.0548117	0.122499	0.0223214	0.0708227	0.0258981	0.0507157	0.0559032	0.0463792	0.0401949	0.0500208	0.0400844	0.0520114	0.031941	0.0278481	0.0374376	0.0440109	0.0217847	0.0512287	0.0747819	0.0558397	0.0483271	0.0662063	0.125205	0.0245659	0.0490924	0.0610309	0.0334148	0.0676308	0.0312233	0.0694616	0.0262712	0.0710181	0.0166599	0.0195915	0.042337	0.0296627	0.011588	0.0380711	0.0094108	0.00203252	0.0358467	0.0318888	0.0500203	0.0167926	0.0193237
OTU_6	0.08615	0.0424116	0.211923	0.0481728	0.0953975	0.0975909	0.117695	0.212468	0.0233918	0.0695297	0.0312891	0.0427177	0.0990662	0.0421009	0.0864979	0.0698903	0.0634726	0.0219409	0.0910982	0.00362976	0.0163385	0.0841316	0.104695	0.0323956	0.0458488	0.0393989	0.104269	0.0309191	0.00618812	0.0395876	0.0297474	0.0863462	0.0188195	0.0928894	0.00974576	0.0373563	0.0402275	0.0683618	0.0122777	0.0511987	0.0600858	0.0456853	0.0102291	0	0.0486197	0.00776778	0.0410736	0.0214106	0.134058
OTU_7	0.00206101	0.031185	0.00653328	0.0124585	0.0531381	0.00939159	0.00284091	0.00169635	0.0768588	0.0245399	0.0279516	0.0162734	0.0227365	0.0750313	0.00886076	0.0121902	0.00573301	0.0611814	0.0062396	0.105263	0.196062	0.0262391	0.0332364	0.044757	0.0123916	0.0329001	0.00656814	0.119441	0.0288779	0.0672165	0.0118174	0.0229689	0.0556031	0.00945335	0.0220339	0.0431034	0.00893946	0.0041684	0.0546147	0.0166599	0.0201717	0.00888325	0.00818331	0.12439	0.0988875	0.0110384	0.0134201	0.00965575	0.100242
OTU_8	0.169827	0.0261954	0.0996325	0.20598	0.0179916	0.161699	0.167614	0.203138	0.0167084	0.0241309	0.0308719	0.10415	0.117337	0.0137557	0.0936709	0.0178789	0.108518	0.000421941	0.155574	0	0.0163385	0.102041	0.0835064	0.0179028	0.225527	0.0666125	0.119458	0.00127065	0.00123762	0.0226804	0.0517522	0.0867716	0.106929	0.131525	0.00762712	0.02422	0.0130028	0.141726	0.00211685	0.070703	0.139914	0.206853	0.00204583	0.10935	0.102184	0.0188062	0.0683205	0.099916	0
OTU_9	0.00370981	0.00665281	0.00367497	0.00166113	0.00669456	0.00489996	0.00243506	0.00169635	0.00584795	0.00695297	0.0233625	0.00366151	0.00243605	0.0200083	0.00464135	0.0203169	0.00573301	0.0350211	0.00499168	0.00635209	0.00293255	0.0154102	0.0195264	0.00213129	0.00123916	0.00609261	0.00246305	0.00677679	0.00825083	0.00659794	0.0122249	0.00552956	0.00213858	0.00164406	0.00635593	0.0106732	0.00934579	0.00500208	0.0347163	0.0073141	0.0055794	0.00126904	0.116612	0.0101626	0.00453234	0.0347506	0.00854006	0.00167926	0.00724638
OTU_10	0.0016488	0.0174636	0.00285831	0.00332226	0.00962343	0.0040833	0.00324675	0.00127226	0.012949	0.0102249	0.0250313	0.0211554	0.00487211	0.00500208	0.0172996	0.0073141	0.0020475	0.0185654	0.00665557	0.00952813	0.0175953	0.0187422	0.00789364	0.00895141	0.00123916	0.00609261	0.00574713	0.0326133	0.05033	0.00412371	0.00855746	0.0204168	0.00342173	0.00945335	0.0182203	0.0127258	0.00650142	0.0041684	0.00973751	0.0125965	0.0120172	0.00549915	0.0196399	0	0.00535641	0.00776778	0.0101667	0.00251889	0.0189211
OTU_11	0	0.016632	0.00204165	0	0.034728	0.00326664	0.000811688	0	0	0.0110429	0.0279516	0.000406835	0	0.00583576	0	0.00406339	0.0036855	0.00168776	0	0.0127042	0.000837872	0.0245731	0.00706273	0.00468883	0.00123916	0.00284322	0	0.00677679	0.0123762	0.0338144	0.00325998	0	0.00470488	0.000411015	0.0258475	0.0463875	0.00284437	0.00166736	0.0499577	0.00609508	0.0390558	0	0.0597381	0	0	0.0547833	0	0.00125945	0.00161031
OTU_12	0.0016488	0.0045738	0.00612495	0.00913621	0.0263598	0.0391997	0.00162338	0.00212044	0.0455305	0.00368098	0.0120985	0.00976404	0.00771417	0.096707	0.00421941	0.0483543	0.0126945	0.0548523	0.0133111	0.0294918	0.0171764	0.00249896	0.0552555	0.0059676	0.00247831	0.00324939	0.00492611	0.0550614	0.00742574	0.0268041	0.00529747	0.00382816	0.00983747	0	0.00338983	0.0250411	0.000812678	0.00333472	0.123201	0.00162536	0.000858369	0	0.00695581	0	0.00618047	0.0347506	0.0170801	0	0.0277778
OTU_13	0.0383347	0.037422	0.034708	0.0332226	0.0242678	0.0485913	0.0162338	0.0322307	0.0154553	0.0306748	0.01335	0.037022	0.0276086	0.0341809	0.0291139	0.0792361	0.026208	0.0227848	0.0295341	0.00544465	0.00963553	0.0120783	0.0249273	0.0106564	0.0256093	0.0617384	0.0320197	0.0360017	0.0107261	0.0606186	0.0228199	0.0382816	0.0175364	0.0291821	0.0105932	0.0357143	0.0154409	0.0308462	0.0469941	0.0142219	0.011588	0.0207276	0.00409165	0.0260163	0.0144211	0.0053148	0.0370069	0.0130143	0.0253623
OTU_14	0.000412201	0.0806653	0.00040833	0.00249169	0.0707113	0.00204165	0.00121753	0	0	0.0539877	0.130997	0.00854353	0.00162404	0.147145	0.00379747	0.0617635	0.000819001	0.252321	0.000831947	0.290835	0.11018	0.0512287	0.051101	0.071185	0	0.0109667	0.00205255	0.0698856	0.111799	0.0734021	0.0248574	0.0140366	0.00898204	0.000411015	0.0271186	0.116585	0.00284437	0.00041684	0.286198	0.00203169	0.00858369	0.000846024	0.141571	0.0166667	0.0428513	0.1713	0.0463603	0.000839631	0.149758
OTU_15	0.00370981	0.0257796	0.0302164	0.0141196	0.0217573	0.00285831	0.0470779	0.0207803	0.0171261	0.00777096	0.0350438	0.0203417	0.0491271	0.0170905	0.125316	0.0873629	0.00655201	0.0755274	0.0478369	0.0117967	0.0058651	0.0491462	0.0170337	0.0366581	0.0173482	0.00406174	0.0160099	0.0351546	0.0371287	0.00453608	0.00407498	0.0633773	0.0325064	0.0571311	0.00127119	0.00821018	0.0377895	0.0270946	0.0122777	0.0255993	0.0407725	0.0186125	0.0110475	0.0642276	0.013185	0.00367948	0.0174868	0.0587741	0.0422705
OTU_16	0.000412201	0.04158	0	0.000415282	0.0112971	0.00081666	0.000811688	0.000424088	0.00167084	0.0257669	0.0308719	0.00284784	0.00324807	0.0175073	0.00253165	0.0182852	0.00532351	0.0177215	0	0.0453721	0.0108923	0.0124948	0.00747819	0.00852515	0.000826105	0.000812348	0.00205255	0.01313	0.0181518	0.0235052	0.00325998	0.00552956	0.000855432	0.00082203	0.00508475	0.0127258	0.00487607	0.00166736	0.0165114	0.00162536	0.00300429	0	0.0184124	0.0853659	0.00535641	0.026574	0.00325336	0	0.0301932
OTU_17	0.00412201	0.0033264	0.00040833	0.000415282	0.00627615	0.0040833	0.00162338	0.00254453	0.00208855	0.00204499	0	0.00162734	0.00243605	0.00958733	0.000421941	0.0304754	0.0036855	0.0476793	0	0.00136116	0.00209468	0.00291545	0.000415455	0.000852515	0.000413052	0.00284322	0.00492611	0.016942	0.00825083	0.00247423	0.00285249	0.00467886	0.000855432	0.00164406	0	0.00533662	0.00243803	0.00625261	0.0042337	0.00365705	0.00214592	0.000846024	0	0.0613821	0.00123609	0.000408831	0.0134201	0.000419815	0.0157005
OTU_18	0.0321517	0.00665281	0.0216415	0.0855482	0.0158996	0.0142915	0.0592532	0.0106022	0.0442774	0.0597137	0.00500626	0.0264443	0.0369468	0.0220925	0.0371308	0.0650142	0.010647	0.00126582	0.0203827	0	0.00754085	0.0299875	0.0232655	0.0238704	0.0243701	0.009342	0.0340722	0.000423549	0.00412541	0.011134	0.00529747	0.0140366	0.0230967	0.027127	0.000847458	0.0176519	0.00650142	0.0500208	0.00211685	0.0304754	0.0343348	0.0071912	0	0.0166667	0.0403791	0.00490597	0.00284669	0.00419815	0
OTU_19	0	0.0016632	0	0.000415282	0	0.00122499	0	0	0	0.000408998	0.0120985	0	0.000406009	0	0.00506329	0.00203169	0	0.000421941	0.000415973	0.000907441	0	0.00374844	0.00083091	0.000426257	0.000413052	0	0	0	0.00206271	0.0057732	0.000407498	0	0.0081266	0.00616523	0.020339	0.00821018	0.00284437	0	0.00169348	0	0.00987124	0.000423012	0.0339607	0	0.000412031	0.0237122	0	0	0
OTU_20	0	0.0203742	0	0	0.00209205	0.00489996	0	0	0	0	0.022111	0	0.00284206	0.00166736	0	0.0134092	0.00900901	0	0	0.00544465	0	0.0387339	0.00124636	0	0	0.000812348	0	0	0.00825083	0.0057732	0.00570497	0	0	0.000411015	0.00423729	0.00369458	0	0	0.00931414	0	0	0	0.00654664	0	0.00988875	0.0617334	0	0	0
OTU_21	0.000412201	0.0253638	0.00040833	0.00332226	0.0405858	0	0.0036526	0.000424088	0.03467	0.0466258	0.0425532	0.00895037	0.0113683	0.0241767	0.0101266	0.0540431	0.012285	0.0417722	0.00374376	0.0449183	0.0138249	0.030404	0.0174491	0.0379369	0.000413052	0.0166531	0.00328407	0.0114358	0.039604	0.0338144	0.0191524	0.0148873	0.00940975	0.00369914	0.0338983	0.0172414	0.021536	0.0145894	0.0275191	0.00893946	0.0377682	0	0.0699673	0.0691057	0.0234858	0.058054	0.0117934	0	0.0350242
OTU_22	0	0	0	0	0	0.00040833	0.00121753	0	0	0	0	0	0	0	0	0	0	0	0	0	0	0	0	0	0	0	0	0	0	0	0.0114099	0	0.00171086	0	0	0	0	0	0	0	0	0.0905245	0	0	0	0	0	0.0419815	0.000402576
OTU_23	0	0.000831601	0	0	0.00125523	0	0	0	0.000417711	0	0.00458907	0	0.000812018	0.00166736	0	0.000812678	0	0.007173	0	0.00589837	0.000418936	0.000416493	0	0.000426257	0	0.000406174	0.000410509	0.0199068	0.0379538	0.00164948	0.000407498	0	0.000427716	0.000411015	0.00127119	0.00205255	0.000406339	0	0.00211685	0.000812678	0.000429185	0	0.00409165	0.00528455	0.000412031	0.000817661	0.00203335	0	0.00805153
OTU_24	0.0016488	0.0016632	0.00040833	0.00581395	0.00125523	0.00449163	0.000811688	0.00763359	0.000417711	0	0.000417188	0.00284784	0.00162404	0	0.000843882	0	0.0004095	0	0.00166389	0	0	0.000832986	0.00124636	0.000426257	0.00123916	0.00528026	0.000821018	0	0.00288779	0.0057732	0.00529747	0.0263718	0.00128315	0.0110974	0.00254237	0.000821018	0.000406339	0	0.00042337	0.00365705	0	0.00465313	0	0	0	0	0.00284669	0.00839631	0.00120773
OTU_25	0	0.00665281	0.00163332	0.000415282	0.00669456	0.0155165	0.00324675	0	0	0	0.0358782	0.000406835	0.00284206	0.0129221	0.00126582	0.00284437	0.004914	0.00126582	0.000415973	0.0158802	0.00335149	0.00541441	0.0195264	0.00255754	0.00123916	0.00284322	0.00123153	0.01313	0.0049505	0.0107216	0.00122249	0	0.00641574	0.000411015	0.0529661	0.0110837	0.0243803	0.00125052	0.0084674	0.00162536	0	0	0.00818331	0	0.00247219	0.0126738	0	0	0.00161031
OTU_26	0.000412201	0.0012474	0.00244998	0.00249169	0.00251046	0.0040833	0.000811688	0	0.00125313	0.00245399	0.00375469	0.0012205	0.00203004	0.00541892	0.00168776	0.00365705	0.0004095	0.0185654	0	0.00317604	0.000418936	0.000832986	0.00249273	0.00426257	0.00247831	0.00406174	0.00410509	0.00889454	0.00453795	0.00371134	0.00529747	0.00297746	0.00171086	0.00205508	0.00550847	0.00615764	0.00650142	0.00250104	0.00635055	0.00203169	0.00429185	0.00253807	0.0282324	0	0.00288422	0.0053148	0.0105734	0.00293871	0.00201288
OTU_27	0.0012366	0.00623701	0.00285831	0.000830565	0	0.0163332	0.000811688	0.00169635	0.0146199	0.0110429	0.00208594	0.00610252	0.00527812	0	0.00421941	0.000406339	0.0028665	0.000421941	0.000831947	0	0.00418936	0.00291545	0.00207727	0.00127877	0.00826105	0.0389927	0.00533662	0.00550614	0	0.0107216	0.00814996	0	0.0158255	0.00698726	0.0199153	0.00533662	0.0430719	0.00917049	0.00084674	0.0105648	0.027897	0.00296108	0.00286416	0	0.00494438	0.00490597	0.0130134	0.0172124	0
OTU_28	0	0.0016632	0.00163332	0	0.00292887	0.00285831	0.00121753	0.00212044	0.000835422	0.00204499	0.00333751	0.00081367	0.000812018	0.00333472	0.000843882	0.00162536	0.0020475	0.00675105	0.00207987	0.00317604	0.000418936	0.00124948	0.00332364	0.00127877	0.000413052	0.00365556	0.00410509	0.00423549	0.00330033	0.00247423	0.00285249	0.00340281	0.000855432	0.00369914	0.00211864	0.00410509	0.00650142	0.00166736	0.00677392	0.00406339	0.00343348	0.000846024	0.0155483	0	0.00453234	0.00613246	0.00366002	0.00125945	0.000805153
OTU_29	0	0.0004158	0.00530829	0.00373754	0	0.00857493	0.0515422	0.00212044	0.00125313	0.000408998	0.00500626	0	0.0231425	0	0.00464135	0.00203169	0.0151515	0	0.00207987	0	0	0.00124948	0.000415455	0.000852515	0	0.000812348	0.00205255	0	0	0	0.00692747	0.0017014	0.00556031	0.00698726	0.0059322	0.00287356	0.00284437	0.0425177	0.00381033	0.0073141	0.0154506	0.0114213	0.000818331	0.000406504	0	0.000408831	0.00244002	0.00881612	0
OTU_30	0.0016488	0.0191268	0.00244998	0.00290698	0.00460251	0.00367497	0.00162338	0	0.000835422	0.000408998	0.00375469	0.0142392	0.00406009	0	0.00379747	0.000406339	0.000819001	0	0	0.000453721	0.00377042	0	0.00498546	0.0255754	0.00536968	0.00284322	0	0.000423549	0.0598185	0.00371134	0.00692747	0.0106338	0.0124038	0.0353473	0.00508475	0	0.00162536	0	0	0.0288501	0.00515021	0.00761421	0.0139116	0.00284553	0	0.00490597	0	0.0201511	0.00402576
OTU_31	0	0	0.00040833	0.000830565	0	0.00204165	0.000811688	0.000424088	0.00167084	0.000408998	0.00584063	0.000406835	0.00162404	0.000833681	0.00126582	0.00406339	0	0.00464135	0	0.00771325	0.000837872	0.000832986	0.00249273	0.00255754	0.000826105	0.00203087	0.00123153	0	0.00247525	0.00164948	0.000814996	0.00893237	0.000427716	0	0.000423729	0.00369458	0.00934579	0	0.00338696	0.000812678	0.000429185	0.000423012	0.0450082	0	0.00123609	0.0053148	0	0.00125945	0
OTU_32	0.00824402	0	0.00040833	0.00456811	0.00083682	0.00081666	0.00121753	0.00254453	0	0.00286299	0.000834376	0.00854353	0.00324807	0	0	0.000406339	0	0	0.00915141	0	0	0	0	0	0.00206526	0.0016247	0.0160099	0	0.00165017	0	0.00651997	0.0131859	0.00898204	0.027538	0.00254237	0	0	0	0	0.0938643	0	0.00465313	0.0114566	0	0.0440874	0.000408831	0	0.00293871	0
OTU_33	0	0.0012474	0.00204165	0.000415282	0.00292887	0	0.000405844	0.00127226	0.00250627	0.00204499	0.000834376	0.0012205	0.000812018	0.000833681	0.00126582	0.00121902	0.0012285	0.007173	0.00166389	0.000907441	0	0.00208247	0.00124636	0.00255754	0.000413052	0.00121852	0	0.00381194	0.00907591	0.00123711	0.00162999	0.00850702	0.00128315	0.00287711	0.000423729	0.000410509	0.00162536	0.00041684	0.00084674	0.00243803	0.000429185	0.000423012	0.00859247	0	0.000824063	0.00122649	0.00244002	0	0.00241546
OTU_34	0	0	0.00040833	0	0	0.00081666	0	0.000848176	0.00208855	0.000817996	0.00125156	0.00081367	0.00162404	0	0.00126582	0	0.000819001	0	0	0	0	0	0.00581637	0.00170503	0.000826105	0.00121852	0	0.00338839	0.00165017	0.000824742	0.00122249	0.0017014	0.000855432	0	0	0.00164204	0.00121902	0	0	0.000812678	0.00214592	0	0.000818331	0	0.000824063	0	0.00325336	0	0
OTU_35	0	0.0004158	0	0	0.00209205	0.00081666	0	0	0.000835422	0.00122699	0.00542345	0	0	0.0041684	0	0.00121902	0	0	0	0.00136116	0.000837872	0.000416493	0.00207727	0.00255754	0.000413052	0	0	0	0.00618812	0.00206186	0.00285249	0	0	0	0.00254237	0.00123153	0	0	0	0	0	0	0.0253682	0	0	0.00858545	0.00162668	0	0.000402576
OTU_36	0	0	0.00040833	0.000415282	0.00041841	0.00040833	0.000811688	0.000848176	0.00250627	0.00122699	0	0.000406835	0.000812018	0.00041684	0.000843882	0.00121902	0.0004095	0.00168776	0.000831947	0	0	0	0	0.000426257	0	0.00121852	0.000410509	0	0.00123762	0.000824742	0.00122249	0.00212675	0.000427716	0.00123305	0.0029661	0.000821018	0.000406339	0.00041684	0.00042337	0.00243803	0.00128755	0.00126904	0.00163666	0.00813008	0.000824063	0	0.000813339	0.000419815	0.000402576
OTU_37	0.0012366	0.0004158	0.00204165	0.000415282	0	0.00122499	0.000811688	0.00212044	0.000835422	0	0.00584063	0	0	0	0.000421941	0.000406339	0.0004095	0.000421941	0.000415973	0.000453721	0	0	0.00083091	0	0.00123916	0.000406174	0.000410509	0	0.000412541	0.000412371	0.00488998	0.00638026	0.0025663	0.0053432	0.0135593	0	0.00568874	0	0.00084674	0.00406339	0	0.00338409	0.000818331	0	0.000412031	0.00204415	0.000406669	0.015953	0.00120773
OTU_38	0.000412201	0.0465696	0.00326664	0	0.0297071	0	0.00162338	0.000424088	0	0.00368098	0.0321235	0.00203417	0.0178644	0.0020842	0.00379747	0.0138155	0.0004095	0.00126582	0	0.0558076	0.0205279	0.0137443	0.0419609	0.0856777	0	0.0016247	0.000410509	0	0.070132	0.0107216	0.0138549	0.00212675	0.0136869	0.00616523	0.0245763	0.00369458	0	0	0.00042337	0.00893946	0	0	0.00613748	0	0.00206016	0.0441537	0.000406669	0.00167926	0.00120773
OTU_39	0.00824402	0	0.00040833	0	0.00292887	0.00081666	0.000811688	0	0	0	0.000417188	0	0.000406009	0.00750313	0	0.00568874	0.000819001	0.00337553	0.00374376	0	0.0594889	0	0.00083091	0.000426257	0	0.000406174	0	0.000423549	0.00123762	0.00123711	0.000814996	0.00425351	0.00898204	0.00493218	0.00127119	0	0	0	0	0.000406339	0.000858369	0.000423012	0.00245499	0	0.00988875	0.00654129	0.000813339	0	0
OTU_40	0.00288541	0.004158	0.00122499	0.00456811	0.00502092	0.0208248	0.00284091	0.00975403	0.0037594	0.00368098	0.00292032	0.00488202	0.00487211	0.000833681	0.00337553	0.00325071	0.0045045	0.000843882	0.00499168	0	0.000418936	0.00208247	0.00415455	0.0029838	0.00247831	0.0121852	0.00656814	0.000423549	0.000825083	0.00412371	0.00122249	0.000850702	0.00128315	0.00739827	0.000847458	0.00369458	0.00243803	0.00041684	0.00211685	0.00325071	0.00300429	0.00211506	0	0	0.00123609	0.00122649	0.00203335	0.00209908	0.00764895
OTU_41	0	0.00623701	0.00081666	0.000415282	0.00460251	0.00326664	0.000405844	0.000848176	0.00334169	0.00245399	0.00625782	0.00081367	0.00162404	0.00458524	0.00168776	0.00162536	0.003276	0.0248945	0.000415973	0.00362976	0.00125681	0.000416493	0.00207727	0.00426257	0.000826105	0.00121852	0.00123153	0.0186362	0.0119637	0.000412371	0.000407498	0.00680561	0.00171086	0.00082203	0.00466102	0.00574713	0.00121902	0	0.00465707	0.000406339	0.000858369	0.00126904	0.00900164	0.0426829	0.000412031	0.000817661	0.00854006	0.000419815	0.0261675
OTU_42	0	0	0.00081666	0	0	0.00040833	0	0.000848176	0	0	0.00166875	0.00081367	0	0	0.000421941	0	0.0004095	0	0.00207987	0.000453721	0	0	0.000415455	0	0.000826105	0	0.000410509	0	0.00165017	0	0.000814996	0.00510421	0.000427716	0.0291821	0.00720339	0	0.000406339	0.00041684	0.00084674	0.0073141	0.00214592	0.00296108	0.0012275	0	0.000412031	0.00367948	0	0.00881612	0
OTU_43	0	0.0033264	0.00489996	0.00207641	0.00083682	0.00204165	0.00649351	0.00296862	0.000835422	0.000408998	0.00166875	0.0012205	0.00527812	0	0.00675105	0.00121902	0.001638	0	0.00748752	0.000453721	0	0	0.00207727	0.000852515	0	0.000406174	0.00205255	0.000423549	0	0.00206186	0.0297474	0.00425351	0.00171086	0.00205508	0.0029661	0.00164204	0.00325071	0.0633597	0.00465707	0.00162536	0.00643777	0.0101523	0.0012275	0	0.00164813	0.00204415	0.000813339	0.0251889	0
OTU_44	0	0.0253638	0	0	0.00920502	0.00040833	0	0	0	0.00531697	0.0429704	0.00162734	0	0.00791997	0	0.00365705	0	0.00675105	0	0.0204174	0.0339338	0.00374844	0.00290818	0.0144928	0	0.00243704	0	0.00762389	0.0239274	0.000412371	0.00285249	0.00127605	0.00128315	0	0.00847458	0.0045156	0.000406339	0	0.0165114	0.00203169	0.00257511	0	0.00245499	0.0227642	0.0115369	0.0273917	0.00122001	0	0.0068438
OTU_45	0.000824402	0.0037422	0.00653328	0.00207641	0.00376569	0.00285831	0.0105519	0.00296862	0.000835422	0.0118609	0.00166875	0.00772986	0.0170524	0	0.00421941	0.00325071	0.0102375	0	0.00124792	0	0.000837872	0.00541441	0.00581637	0.0029838	0.00289137	0.0016247	0.00328407	0	0.000412541	0	0.00570497	0.0293492	0	0.00452117	0.00677966	0	0.0138155	0.00708629	0.00211685	0.00487607	0.00987124	0.00253807	0.00163666	0	0.000824063	0.0053148	0.00122001	0.0180521	0
OTU_46	0.0317395	0.00665281	0.0302164	0.0510797	0.00041841	0.0159249	0.00689935	0.0237489	0	0	0.000834376	0	0.0150223	0	0	0	0.000819001	0	0.031614	0	0	0	0.00207727	0.00426257	0.0231309	0	0	0	0	0.000412371	0.00611247	0.0340281	0.00940975	0.0312372	0	0	0	0	0	0	0	0.0266497	0	0	0.00494438	0	0	0.0205709	0.000402576
OTU_47	0	0	0	0	0	0.00081666	0	0.000424088	0	0	0	0	0.000812018	0	0	0	0	0	0	0	0	0	0	0	0.00289137	0	0	0	0	0	0.000407498	0.000850702	0.000855432	0.00164406	0.00127119	0	0	0	0	0	0	0.000846024	0	0	0	0	0	0.00503778	0
OTU_48	0	0	0	0	0	0	0	0	0	0	0	0	0	0.00041684	0	0	0.0004095	0	0.000415973	0	0	0	0	0	0.000413052	0.000812348	0	0	0.000825083	0	0.000407498	0	0.000427716	0.00082203	0.000847458	0	0	0	0	0	0	0	0	0	0	0	0	0.00209908	0.000402576
OTU_49	0.000412201	0.0016632	0.00081666	0.000415282	0.00041841	0.00367497	0.00121753	0.00127226	0.0116959	0	0.00208594	0.000406835	0.000406009	0	0.00168776	0	0.00573301	0	0.00582363	0	0.00167574	0.00333195	0.000415455	0.000852515	0.00165221	0.00243704	0	0	0.000412541	0.00123711	0.00366748	0.00382816	0.00384944	0.00205508	0.00932203	0.000410509	0.00284437	0	0	0.00325071	0.00472103	0.00211506	0.000818331	0	0.00123609	0.000408831	0.00162668	0.0134341	0
OTU_50	0.00618302	0.002079	0.00367497	0.00207641	0	0.00285831	0.00243506	0.00127226	0.000835422	0	0.00208594	0.00691619	0.00487211	0	0.00379747	0.00203169	0.0020475	0	0.00249584	0	0.00167574	0.000832986	0.00332364	0.000426257	0.0132177	0.0016247	0.00123153	0.00127065	0.0049505	0	0.0268949	0.0331774	0.0115483	0.00780929	0.0161017	0	0.00528241	0	0	0.0386022	0	0.00423012	0.00245499	0	0.000412031	0	0	0.0310663	0.00362319
OTU_51	0	0	0.00040833	0	0.00209205	0.00040833	0	0	0	0	0.00250313	0	0.000812018	0.00166736	0	0.000406339	0	0.00126582	0	0.00136116	0.00167574	0	0.00166182	0.00127877	0	0	0	0	0.00206271	0	0.000407498	0	0	0	0.00127119	0.00123153	0.000812678	0	0	0	0.00128755	0	0.0012275	0	0.000412031	0.000408831	0	0	0
OTU_52	0.0300907	0.004158	0.00244998	0.000830565	0.00125523	0.00040833	0.00527597	0.00424088	0.000417711	0	0.00166875	0.00406835	0.000406009	0.00041684	0.0021097	0.00162536	0.002457	0	0.00332779	0	0	0	0.00083091	0	0.0086741	0	0.00328407	0	0.00825083	0	0.00122249	0.0110591	0.00427716	0.0131525	0.0122881	0.000821018	0.000812678	0.0129221	0	0.0146282	0.00128755	0.0194585	0	0	0	0.000817661	0	0.00419815	0
OTU_53	0	0.0033264	0	0.000415282	0.00543933	0.00040833	0	0	0.00167084	0.00122699	0.0100125	0	0.00203004	0.00917049	0.000421941	0.00893946	0.0004095	0.0021097	0.000415973	0.000453721	0.0121491	0.00124948	0	0	0	0	0	0	0.00660066	0.00329897	0.000407498	0	0.00213858	0	0.0029661	0.000410509	0	0	0.00042337	0	0	0.000423012	0.0126841	0	0.000824063	0.00695012	0.000406669	0	0
OTU_54	0.0012366	0.0012474	0.00244998	0	0.00209205	0.0159249	0.0113636	0.00339271	0.00292398	0.00736196	0.00125156	0.000406835	0.00162404	0.000833681	0.00253165	0.00243803	0.00737101	0	0.00124792	0	0	0	0.00166182	0	0.000826105	0.00203087	0.00615764	0.000847099	0	0.000824742	0.00162999	0.00212675	0.00128315	0.00369914	0.000847458	0.000410509	0.00243803	0.00166736	0	0.00203169	0	0.00296108	0	0	0.000412031	0.000408831	0.000813339	0.000839631	0
OTU_55	0	0.0004158	0	0	0.00083682	0	0	0.000848176	0	0.000408998	0	0.0012205	0.00162404	0.00125052	0.000421941	0.000812678	0	0.00337553	0	0	0	0	0.00083091	0.000426257	0	0.000812348	0.000410509	0	0.00165017	0.00206186	0.000407498	0.00467886	0.000427716	0	0.00127119	0.00328407	0	0	0.00254022	0.00243803	0	0.000423012	0.000818331	0	0	0.00163532	0.00162668	0	0.000402576
OTU_56	0	0.0004158	0	0	0	0	0	0	0.000417711	0	0.00584063	0	0	0	0	0	0	0	0	0.000453721	0	0	0	0	0	0	0	0.00423549	0.00825083	0	0	0	0	0	0.00211864	0	0	0	0	0	0	0	0.00204583	0	0	0.000817661	0	0	0
OTU_57	0.000412201	0	0	0	0	0.00081666	0.000405844	0	0	0.000408998	0.0108469	0.00081367	0.000406009	0	0	0	0.0004095	0	0.000415973	0	0	0.000416493	0.00415455	0.00255754	0.000826105	0.000406174	0.000410509	0	0.00165017	0	0.00203749	0.00127605	0.000427716	0.00246609	0.0152542	0.00123153	0	0.00041684	0.00084674	0.000812678	0.00515021	0.00253807	0.00163666	0	0	0.000817661	0.00203335	0.00881612	0
OTU_58	0.000412201	0.0016632	0.00204165	0	0.00167364	0.00244998	0.00162338	0.000424088	0.00250627	0	0.000417188	0	0.000406009	0	0.000843882	0	0.0012285	0	0.000831947	0	0	0.000832986	0.00249273	0.000852515	0.000413052	0.00324939	0.000410509	0	0.000412541	0.00123711	0.00203749	0.000850702	0.000855432	0.00123305	0.000423729	0.000410509	0.000406339	0.000833681	0	0.00121902	0	0.00253807	0.0012275	0	0.000412031	0	0	0.000419815	0
OTU_59	0.000412201	0.0004158	0.00244998	0	0.00041841	0.00081666	0.00324675	0	0	0	0.000417188	0	0.00284206	0	0	0	0.0012285	0	0.00291181	0	0	0	0.00083091	0	0.000826105	0.00324939	0	0	0	0.000824742	0.000814996	0.00212675	0	0.00164406	0.00338983	0.000821018	0.00406339	0	0	0.00284437	0.000429185	0.00338409	0.00204583	0	0	0	0	0	0
OTU_60	0.000412201	0.0004158	0.00040833	0	0	0.00040833	0.00202922	0	0	0.000817996	0.000417188	0	0.000812018	0	0.00168776	0.000406339	0.0020475	0	0.00166389	0	0	0	0.000415455	0	0	0.00324939	0	0	0	0.000824742	0.00529747	0.000850702	0.0025663	0.00123305	0.00974576	0	0.000406339	0	0	0.00568874	0	0.00126904	0.00490998	0	0	0.00286182	0	0.0054576	0
OTU_61	0	0	0	0	0.00041841	0	0	0	0.000417711	0	0.00250313	0.0012205	0	0	0.000843882	0	0	0	0	0	0	0	0	0	0	0	0	0	0.00783828	0	0	0.00765632	0.000855432	0.00411015	0.000423729	0	0	0	0	0	0	0.000423012	0	0	0	0	0	0.000419815	0.000402576
OTU_62	0.000824402	0	0	0	0	0.00081666	0.00649351	0.00296862	0.00125313	0	0.00458907	0.0012205	0	0	0	0.000812678	0.002457	0.000843882	0.000415973	0	0	0	0.000415455	0.000426257	0	0.000406174	0.00164204	0	0	0	0.00244499	0.00510421	0.00384944	0.00082203	0.00254237	0.000410509	0.000812678	0	0.00296359	0	0	0	0	0	0.000412031	0.00327065	0.00284669	0.000419815	0
OTU_63	0	0.0004158	0	0	0.00041841	0	0.000405844	0.000424088	0	0	0	0	0	0	0	0	0.0012285	0	0.00207987	0	0	0	0.000415455	0	0	0.000406174	0	0	0	0	0	0.000850702	0.000427716	0	0	0	0	0	0	0.000812678	0	0.00126904	0	0	0	0	0	0	0
OTU_64	0.000412201	0	0.00040833	0	0.00041841	0.00040833	0.000405844	0	0	0.000408998	0	0	0.000406009	0	0	0.000812678	0.0004095	0	0.000415973	0	0	0	0	0	0.000413052	0.000812348	0	0	0	0.000412371	0.00162999	0.000425351	0	0	0.000423729	0	0.000812678	0	0	0.00121902	0	0.000423012	0.00327332	0	0.00123609	0.00122649	0.000406669	0.000419815	0.000402576
OTU_65	0	0.0004158	0	0	0.00083682	0.00040833	0	0.000424088	0	0.00122699	0.00166875	0	0.000406009	0.00041684	0.000843882	0.000406339	0	0.00126582	0	0.00136116	0	0	0.00083091	0.000426257	0	0.000812348	0	0.0258365	0.00165017	0.000824742	0.000814996	0.00255211	0.000855432	0.000411015	0.000847458	0.00328407	0	0	0.00254022	0	0.000858369	0	0.000818331	0	0	0	0.00244002	0	0.00201288
OTU_66	0.000824402	0.0004158	0	0.00124585	0.00041841	0.00163332	0.000405844	0.00127226	0.000835422	0.000817996	0.000834376	0	0.000406009	0	0	0	0.0012285	0	0	0.000907441	0	0	0	0.00127877	0.000826105	0.000812348	0.000410509	0	0.00371287	0	0.000407498	0	0	0	0	0.00123153	0	0	0	0.00365705	0	0	0	0	0	0.000817661	0	0.000419815	0.00322061
OTU_67	0.0016488	0.0012474	0	0	0.00041841	0.00204165	0	0	0.000417711	0.00204499	0.00166875	0.000406835	0.00121803	0	0	0	0.0004095	0.00168776	0	0.000453721	0.000418936	0	0	0.000426257	0	0.00203087	0	0.000423549	0.00288779	0.00206186	0.000814996	0.00850702	0.000855432	0	0.00127119	0.000821018	0	0.00291788	0.00169348	0.00284437	0	0.000846024	0.000409165	0	0.00288422	0.00408831	0.00122001	0.00125945	0
OTU_68	0	0	0	0	0	0	0	0	0	0	0	0	0	0	0	0	0	0	0	0.000453721	0	0	0	0	0	0	0	0.0304956	0.00123762	0	0	0	0	0	0	0	0	0	0	0	0	0	0	0.00121951	0	0	0	0	0.000402576
OTU_69	0	0.0004158	0.00081666	0.000415282	0	0.00081666	0.000405844	0.000848176	0	0	0.00584063	0	0	0	0.000421941	0.00121902	0.00614251	0	0	0	0	0.000416493	0	0	0.00123916	0.000812348	0	0.00465904	0	0	0.00122249	0.000850702	0.000427716	0.000411015	0	0.00123153	0.000812678	0.00041684	0.00084674	0	0	0.00211506	0.000409165	0.00162602	0.000412031	0	0.00162668	0	0
OTU_70	0	0.0004158	0.00285831	0.000830565	0	0	0.00121753	0.00169635	0.000417711	0	0.00166875	0.00162734	0.000406009	0	0	0	0	0	0	0	0	0.000416493	0.00373909	0	0.000413052	0	0	0	0.000412541	0	0	0.00297746	0.00299401	0.0152076	0.000423729	0	0	0	0	0	0	0.00676819	0	0	0	0.00286182	0	0.00293871	0
OTU_71	0	0.0033264	0	0	0.00585774	0.00040833	0	0	0	0	0.0171047	0.000406835	0	0.00541892	0.000843882	0.000812678	0	0.00253165	0	0.00771325	0.00502723	0.00916285	0.00166182	0	0	0.000406174	0	0	0.00577558	0.00206186	0.000407498	0	0.000427716	0	0.00211864	0.00369458	0.00650142	0	0.0143946	0	0.00343348	0	0.00572831	0	0.000824063	0.0228945	0	0	0.000805153
OTU_72	0.0016488	0	0	0	0	0	0.000811688	0	0	0	0	0	0	0	0	0	0	0	0	0	0	0	0	0	0	0	0.000410509	0	0	0	0	0	0	0	0.000423729	0	0	0.00125052	0	0	0.000858369	0	0	0	0	0.000408831	0	0	0
OTU_73	0	0	0	0	0	0.00081666	0.000811688	0	0	0	0	0	0.000812018	0	0	0	0	0	0	0	0	0	0	0	0	0.000406174	0	0	0	0	0.000814996	0	0	0	0	0	0.000406339	0	0	0	0.000429185	0	0	0	0	0	0	0	0
OTU_74	0.00206101	0.0012474	0.0040833	0.00166113	0.0125523	0.00122499	0.00162338	0.000848176	0.0037594	0.0175869	0.00292032	0.00610252	0.0044661	0.00125052	0.00295359	0	0.000819001	0	0.00166389	0	0.00167574	0.00249896	0.00623182	0.00895141	0.00206526	0.00203087	0	0.000423549	0.00123762	0.00824742	0.00285249	0.000850702	0.0025663	0.00616523	0.00381356	0.000410509	0.00203169	0	0	0.00365705	0.00343348	0.00126904	0.00163666	0	0.00288422	0.00204415	0.00244002	0.000839631	0
OTU_75	0	0.000831601	0.00040833	0.000415282	0.00167364	0	0.000405844	0.00127226	0	0	0.000834376	0	0	0	0	0.00121902	0.0004095	0.000421941	0	0	0	0.000416493	0	0.00170503	0	0.000812348	0.00287356	0	0.000825083	0	0	0	0	0	0.000423729	0	0.00121902	0	0	0.00487607	0.00128755	0.000423012	0	0	0.000412031	0.000817661	0.000406669	0.000419815	0.00161031
OTU_76	0	0	0	0	0	0	0	0.000424088	0	0	0	0	0.000406009	0	0	0	0	0	0	0.000453721	0	0	0	0	0.000826105	0	0	0.000423549	0	0	0.00244499	0	0.000427716	0	0.00169492	0	0.00203169	0	0	0.000406339	0	0.00169205	0	0	0	0	0	0.00293871	0
OTU_77	0	0	0.00694161	0.000415282	0.00041841	0.00122499	0.00811688	0.000848176	0	0	0.000417188	0.000406835	0.000406009	0	0	0.00121902	0.002457	0	0.000831947	0	0	0.000832986	0.000415455	0.000426257	0.000413052	0.000406174	0.000410509	0	0	0	0.00203749	0.000425351	0	0.00123305	0	0	0.000406339	0.0020842	0.00211685	0.00162536	0.00643777	0	0	0.000813008	0.000824063	0.000817661	0.000406669	0.00125945	0
OTU_78	0	0	0	0	0	0.00040833	0	0	0	0	0.000417188	0	0.00243605	0	0	0	0.0004095	0	0	0	0	0	0	0	0.000826105	0	0	0	0.000412541	0	0.00162999	0.000850702	0.0025663	0.000411015	0.00338983	0	0	0	0	0.00121902	0	0.00338409	0.000409165	0	0	0	0	0.00629723	0
OTU_79	0	0.0004158	0.00040833	0	0	0.00122499	0.000811688	0.000424088	0	0	0.00250313	0.000406835	0	0	0	0.000406339	0.0004095	0	0	0.00181488	0	0	0	0	0.00123916	0	0.000410509	0	0.00123762	0	0.00203749	0.00467886	0.000427716	0	0.00169492	0.000410509	0	0	0.00042337	0.000812678	0	0.000423012	0	0	0.000412031	0	0	0.00167926	0.00201288
OTU_80	0	0.000831601	0	0.000415282	0	0	0	0.00169635	0.000417711	0	0	0	0	0	0.000421941	0.000406339	0.0004095	0	0	0	0	0.000416493	0	0.000426257	0	0.00121852	0	0	0.000412541	0	0.000407498	0	0.000427716	0	0	0.000410509	0.000406339	0	0	0	0	0.00126904	0.0012275	0	0	0.000408831	0	0	0
OTU_81	0.00206101	0	0.00163332	0	0	0	0	0	0	0	0.00125156	0	0	0	0	0	0.001638	0	0.000415973	0	0	0	0	0	0	0	0	0	0	0	0	0	0	0	0	0	0.00162536	0.00041684	0.00042337	0	0	0	0	0	0.00247219	0	0	0	0
OTU_82	0	0.0004158	0	0	0	0	0	0	0	0	0.000834376	0	0	0	0	0	0.001638	0	0.000415973	0	0	0	0	0	0	0	0	0	0	0	0	0	0	0	0	0	0	0	0	0.000406339	0	0	0.0012275	0	0	0.000408831	0	0.000419815	0
OTU_83	0	0	0.00122499	0	0	0.00081666	0.00852273	0.000848176	0	0	0	0.000406835	0	0	0.000421941	0.000812678	0	0	0.00582363	0	0	0	0	0	0	0.000406174	0	0	0	0.000824742	0	0	0.00128315	0.00205508	0.00169492	0.000821018	0	0.00875365	0.00042337	0	0.00171674	0.000846024	0	0	0.000412031	0.000408831	0.000406669	0.00335852	0.000402576
OTU_84	0.00535862	0.0598753	0.00694161	0.0249169	0.0514644	0.0375664	0.00811688	0.0072095	0.0572264	0.0253579	0.0312891	0.0207486	0.0227365	0.0237599	0.00801688	0.0134092	0.0118755	0.0248945	0.00499168	0.053539	0.108085	0.0162432	0.0199418	0.0140665	0.0202396	0.00568643	0.0090312	0.00381194	0.0577558	0.0206186	0.00651997	0.0187154	0.0389222	0.00986436	0.00508475	0.0119048	0.0333198	0.00666945	0.0122777	0.0130028	0.0266094	0.00846024	0.0130933	0.0686992	0.0469716	0.0380213	0.0183001	0.00587741	0.0438808
OTU_85	0	0	0	0	0	0	0.00202922	0	0	0	0.00166875	0	0	0	0	0	0	0	0	0	0	0	0	0	0	0	0	0	0	0	0	0.00127605	0	0	0	0	0	0.00041684	0	0	0	0	0	0	0	0	0	0	0
OTU_86	0	0	0	0.000415282	0.00041841	0	0	0	0	0	0	0.000406835	0	0	0	0	0	0	0	0	0	0	0.00083091	0	0	0.000812348	0	0	0	0	0	0	0	0	0	0	0	0	0	0.000812678	0	0	0	0	0	0	0	0	0
OTU_87	0	0.00831601	0	0	0.00334728	0	0	0	0	0.000817996	0.00250313	0	0	0.00375156	0	0.00568874	0	0.0021097	0	0.0190563	0	0.00166597	0	0	0	0	0	0.000847099	0.00783828	0.00206186	0	0.000425351	0	0	0	0.000821018	0	0.00041684	0.00254022	0	0	0	0.00531915	0.00203252	0	0.00327065	0.00366002	0	0.00845411
OTU_88	0	0	0	0.000415282	0	0	0	0	0	0	0	0.000406835	0	0	0	0.000406339	0	0	0	0	0	0	0	0	0	0.000406174	0	0	0.000412541	0	0.000407498	0.000850702	0	0.00082203	0.000423729	0	0	0	0	0.000406339	0	0	0.000818331	0	0	0	0	0	0
OTU_89	0	0.012474	0	0	0.00292887	0	0	0	0	0	0.000417188	0	0	0	0	0	0	0	0	0.0022686	0	0	0.000415455	0	0	0	0	0	0.000825083	0	0	0	0	0	0	0.000410509	0	0	0	0	0	0	0	0	0	0.000408831	0	0	0
OTU_90	0	0	0.00040833	0.000415282	0.00041841	0	0	0	0	0	0.00166875	0	0	0	0	0.00325071	0	0	0.000415973	0	0.000418936	0	0	0	0	0	0.000410509	0	0	0	0	0	0	0	0	0	0	0.00250104	0.00084674	0.00121902	0	0	0	0	0.000824063	0	0	0.000419815	0
OTU_91	0	0.0004158	0	0	0	0	0	0	0	0	0.00584063	0	0	0	0	0	0.0004095	0	0	0	0	0	0	0	0	0	0	0.0016942	0	0.00164948	0	0	0	0	0	0	0	0	0	0	0	0	0.00286416	0	0	0	0	0	0
OTU_92	0	0	0	0	0	0.00040833	0	0	0.000835422	0	0	0	0	0	0	0	0	0	0	0.000453721	0	0	0	0	0.000413052	0.000406174	0	0	0.000825083	0	0	0	0	0	0	0	0	0	0	0	0	0	0.000409165	0	0	0	0	0.00125945	0.000402576
OTU_93	0	0.0004158	0	0	0	0.00040833	0	0	0	0.000408998	0.00250313	0.00081367	0	0	0	0.000406339	0	0	0	0	0	0	0.000415455	0	0.000413052	0.000406174	0.00205255	0	0.00123762	0	0.000407498	0	0	0	0	0	0.000406339	0.00041684	0.00042337	0.000812678	0	0	0	0	0	0	0.000406669	0.000419815	0
OTU_94	0	0	0	0	0	0	0	0	0	0.000408998	0	0	0	0	0	0	0	0	0	0	0	0	0	0.000852515	0	0	0	0	0.000412541	0	0	0	0	0	0	0	0	0	0.00042337	0	0	0	0	0	0	0	0	0	0
OTU_95	0	0	0	0	0	0	0	0	0	0	0	0	0	0	0	0	0	0	0	0	0	0	0	0	0	0	0	0	0.000412541	0	0	0	0	0	0	0	0	0	0	0	0	0	0	0	0	0	0	0	0
OTU_96	0	0	0	0	0	0	0	0	0	0	0	0	0	0	0	0	0	0	0	0	0	0	0	0	0.000826105	0	0	0	0	0	0	0	0.000855432	0	0	0	0	0	0	0	0	0	0	0	0	0	0	0.00251889	0
OTU_97	0	0.000831601	0.00122499	0.000830565	0	0.00081666	0	0	0.000835422	0	0.000834376	0	0.000406009	0	0	0	0.004095	0	0	0.000453721	0	0	0	0	0	0	0.000410509	0	0	0	0	0	0.000855432	0.000411015	0.000423729	0	0	0	0	0.00284437	0	0.000423012	0.000818331	0	0.000412031	0	0	0	0
OTU_98	0	0	0	0	0	0	0	0	0	0	0	0	0	0	0	0	0	0	0	0	0	0	0	0	0	0	0	0	0	0	0	0	0	0	0	0	0	0	0	0	0	0	0.000409165	0	0	0	0	0	0
OTU_99	0	0	0	0	0	0.00040833	0	0	0	0	0.000834376	0	0	0	0	0	0	0	0	0.000453721	0	0	0.00083091	0	0	0	0	0	0	0	0	0	0	0	0.000423729	0.000410509	0	0	0.00042337	0	0	0	0.000409165	0	0	0.000408831	0	0.000419815	0
OTU_100	0	0.0016632	0	0.000415282	0	0	0	0	0	0	0	0	0	0	0	0	0	0	0	0	0	0	0	0	0	0	0	0.000423549	0	0	0	0	0	0	0	0	0	0	0	0	0	0	0	0	0	0	0	0	0.000402576
OTU_101	0	0.0004158	0	0	0	0	0	0	0	0	0.00208594	0	0	0	0	0	0	0	0	0	0	0	0	0	0	0.000812348	0	0.0016942	0	0	0	0	0	0	0.000423729	0.000410509	0.000406339	0	0.00042337	0	0	0	0	0.000813008	0	0.000408831	0.00122001	0	0
OTU_102	0	0.0004158	0.00040833	0.000415282	0	0.00081666	0	0	0	0.000408998	0.00166875	0	0.000406009	0.00041684	0	0	0.000819001	0	0.000415973	0.000453721	0.000418936	0.000416493	0	0	0	0.000406174	0.000821018	0.000847099	0	0.000412371	0.00244499	0.000850702	0.000427716	0	0.000847458	0.000821018	0.00284437	0.00041684	0.00084674	0	0.00128755	0	0	0	0.000412031	0.00245298	0.00122001	0.00335852	0
OTU_103	0	0	0	0	0	0	0	0	0.000417711	0	0	0.000406835	0	0	0	0	0.0004095	0	0	0	0	0	0	0	0	0	0	0.000423549	0	0	0.000407498	0.000425351	0.00128315	0.00452117	0.00127119	0	0.00446973	0	0	0.000812678	0.00386266	0.00465313	0	0	0	0.00122649	0.000813339	0.00797649	0.000402576
OTU_104	0.000824402	0	0	0.00124585	0.00041841	0	0	0	0	0	0	0.0012205	0	0	0	0.000406339	0.0004095	0	0	0	0	0	0	0.000426257	0	0.0016247	0	0.000423549	0	0	0.000407498	0	0	0	0	0.000410509	0	0	0	0	0	0	0	0	0.000412031	0.000408831	0	0	0.00201288
OTU_105	0.00412201	0.0170478	0.109432	0.0365449	0.00376569	0.0571662	0.0604708	0.0436811	0.0325815	0.0453988	0.015436	0.291294	0.0138043	0.00625261	0.00632911	0.0678586	0.00900901	0.00379747	0.00124792	0	0.0192711	0.0658059	0.0581637	0.0942029	0.0888063	0.136881	0.0168309	0.030072	0.00288779	0.16866	0.094132	0.0017014	0.0149701	0.0180847	0.0555085	0.111658	0.109305	0.163401	0.0169348	0.0577001	0.185837	0.0676819	0.0302782	0	0.0683972	0.0224857	0.288735	0.00251889	0.00120773
OTU_106	0	0	0	0	0	0	0	0	0	0	0	0	0	0	0	0	0	0	0	0.000453721	0	0	0	0	0	0	0	0	0	0	0	0	0	0	0	0	0	0	0	0.000406339	0	0	0	0	0	0	0	0	0.00161031
OTU_107	0	0	0	0	0	0	0	0	0	0	0	0	0	0	0	0	0	0	0	0	0	0	0	0	0	0	0	0	0	0	0	0	0.000427716	0	0	0	0	0	0.00042337	0	0	0	0	0	0	0.000817661	0	0	0
OTU_108	0	0	0	0	0	0	0	0	0	0	0	0	0	0	0	0	0	0	0	0	0	0	0	0	0	0	0	0.000423549	0.00536304	0	0	0	0	0	0	0	0	0	0	0	0	0	0	0	0	0.000817661	0	0	0
OTU_109	0	0.000831601	0	0	0	0.00040833	0	0.000424088	0	0	0	0	0	0.00041684	0	0.000812678	0	0	0	0	0	0.000416493	0.000415455	0	0	0.000406174	0	0	0.000825083	0	0	0.000850702	0	0	0	0	0	0.000833681	0.00042337	0	0.000858369	0	0.0012275	0	0	0.000408831	0	0	0
OTU_110	0.000412201	0	0	0	0	0	0	0.000424088	0	0	0	0	0	0	0	0	0	0	0	0	0	0	0	0	0	0	0	0	0	0	0.000407498	0	0	0	0	0	0	0	0	0	0	0	0	0	0	0	0	0	0.000402576
OTU_111	0	0.00956341	0	0	0.00209205	0	0	0	0	0	0	0	0	0.0100042	0	0	0	0.0118143	0	0	0	0.000416493	0	0	0	0	0	0	0	0	0	0.000425351	0	0	0	0.000410509	0	0	0	0	0	0	0.00409165	0	0.00123609	0	0	0	0
OTU_112	0	0.0004158	0	0.000415282	0	0	0	0.000424088	0	0	0	0	0	0	0	0	0	0	0	0.00181488	0	0	0	0	0	0	0	0	0.000825083	0	0.000814996	0	0	0	0.000423729	0	0	0	0	0.000406339	0	0.000423012	0	0	0	0	0	0	0.00201288
OTU_113	0	0	0	0	0	0	0	0	0	0	0	0	0	0	0	0	0	0	0	0	0	0	0	0.000426257	0	0	0	0	0.00123762	0	0	0	0.000855432	0	0	0	0	0	0	0.000406339	0	0	0	0	0	0	0	0	0
OTU_114	0	0	0	0	0	0	0	0	0	0	0	0.000406835	0	0	0	0.000406339	0	0	0	0	0	0	0	0	0	0	0	0	0.000412541	0	0	0.000425351	0	0	0.000847458	0	0	0	0	0.000406339	0	0	0	0	0	0	0	0	0
OTU_120	0	0.000831601	0	0	0	0	0	0	0	0.000408998	0.000417188	0	0	0	0	0	0	0	0	0	0	0	0	0.000426257	0	0.000406174	0	0	0.000412541	0	0	0.000850702	0	0	0	0	0.000406339	0	0	0	0	0	0	0	0	0	0	0	0.000402576
OTU_122	0	0	0	0	0	0	0	0	0	0	0	0	0	0	0	0.000406339	0	0	0	0	0	0	0	0	0	0	0	0.00127065	0.000825083	0	0	0	0	0	0	0	0	0	0.00042337	0	0	0	0	0	0	0.000408831	0	0	0.00120773
OTU_123	0	0	0	0	0.00041841	0	0	0	0	0	0	0	0.000406009	0	0	0	0	0.000843882	0	0	0	0	0	0	0	0	0	0.000423549	0	0	0.000407498	0.000850702	0.000427716	0	0	0	0	0.00166736	0	0	0	0	0	0	0.000824063	0.00122649	0.000406669	0.00125945	0
OTU_125	0	0.0004158	0	0	0	0	0.00162338	0	0	0	0.000417188	0	0	0	0	0.000406339	0.000819001	0	0	0	0	0	0	0.000426257	0	0	0	0	0	0	0	0	0	0.000411015	0	0	0	0.00041684	0.00084674	0	0.00300429	0	0	0	0	0	0.000813339	0.000419815	0
OTU_126	0	0	0	0	0	0	0	0	0	0	0.000417188	0	0.000406009	0	0	0.000812678	0	0	0	0	0	0	0	0	0	0	0	0	0.000412541	0	0	0	0	0	0	0	0	0	0	0.000406339	0	0	0	0	0	0	0	0	0.000402576
OTU_127	0	0	0	0	0	0	0	0	0	0	0	0	0.000406009	0	0	0	0	0	0	0	0	0	0	0	0.000413052	0.000406174	0	0	0	0	0	0	0	0.000411015	0	0	0	0	0	0.000812678	0	0	0	0	0	0	0	0	0
OTU_128	0	0	0	0	0	0	0	0	0	0	0.000417188	0	0	0	0	0	0.0004095	0	0	0	0	0	0	0	0	0	0	0	0.000412541	0	0	0	0	0	0	0	0	0	0	0	0	0	0	0	0	0	0	0	0
OTU_132	0	0.000831601	0	0	0	0.00081666	0	0	0	0	0	0	0	0	0	0.000406339	0	0	0	0	0	0	0	0	0	0	0	0	0	0	0	0	0	0	0	0	0	0	0	0.000406339	0	0	0	0	0	0	0	0	0
OTU_133	0	0	0	0	0	0	0	0	0	0	0	0	0	0	0.000421941	0	0	0	0	0	0	0	0	0	0	0	0	0	0	0	0	0	0	0	0	0	0	0	0	0	0	0	0	0	0	0	0	0	0
OTU_134	0	0	0	0	0	0	0	0	0	0	0	0	0	0	0	0	0	0	0	0	0	0	0	0.000426257	0	0	0	0	0	0	0	0.000425351	0	0	0	0	0	0	0	0	0	0	0	0	0	0	0	0	0
OTU_136	0.000412201	0	0	0	0	0.00040833	0.000405844	0	0	0	0	0	0	0	0	0	0	0	0	0	0.000418936	0.000416493	0	0.000426257	0	0	0	0	0	0	0	0	0	0	0	0.000410509	0.000812678	0	0	0	0	0	0.000409165	0	0	0.000408831	0.000406669	0	0
OTU_139	0	0	0	0	0.00083682	0	0	0	0	0	0	0	0	0	0	0	0	0	0	0	0	0	0	0	0	0	0	0	0.000412541	0	0	0	0	0	0	0	0	0	0	0.000406339	0	0	0	0	0	0	0	0	0.000402576
OTU_140	0	0.000831601	0.00163332	0	0	0.00040833	0.0109578	0	0	0	0.00125156	0.0012205	0.000406009	0	0.00379747	0.000812678	0.0004095	0	0	0	0	0	0.00166182	0.000426257	0.000826105	0.000406174	0.000821018	0.00211775	0	0	0.000814996	0.000850702	0.000427716	0	0.00169492	0.00123153	0.00121902	0.00291788	0.00084674	0.00203169	0.000858369	0.00253807	0.00163666	0	0.00123609	0.000817661	0.000406669	0.00167926	0
OTU_141	0	0	0.00081666	0	0.00083682	0	0	0	0	0	0	0	0	0.00291788	0	0	0	0	0	0	0	0	0	0	0	0	0.00123153	0	0	0	0	0	0	0	0	0	0	0	0	0.000406339	0	0	0	0	0	0	0	0	0
OTU_142	0	0	0	0	0	0.00040833	0	0	0	0	0	0	0	0	0	0	0	0	0	0	0	0	0	0	0	0.000406174	0	0	0	0	0	0	0	0	0	0	0	0	0.00042337	0	0	0	0	0	0	0	0	0	0
OTU_143	0	0.0012474	0	0	0.00041841	0	0	0	0	0.000408998	0.00125156	0	0.000406009	0	0	0.00203169	0	0	0	0	0.000837872	0	0	0	0	0	0	0	0.000825083	0	0	0	0.000427716	0	0	0	0	0	0	0	0	0	0.000818331	0	0.00123609	0	0	0	0
OTU_147	0	0.0004158	0.00040833	0	0	0	0	0	0	0	0	0	0	0	0	0	0	0	0	0	0.000418936	0	0	0.000426257	0	0	0.000410509	0.000423549	0	0	0	0	0	0	0	0	0	0	0.00042337	0	0	0	0	0	0	0	0.000813339	0	0
OTU_148	0	0.000831601	0.00040833	0.000415282	0.00041841	0	0	0.000848176	0.000417711	0	0.00208594	0	0	0	0	0.000406339	0.003276	0	0.000831947	0	0.000418936	0.000416493	0	0.000426257	0.000413052	0.000406174	0.000410509	0	0	0.000412371	0.000814996	0.000850702	0.00128315	0	0.000847458	0.000821018	0.000406339	0.000833681	0.00169348	0.000812678	0	0.00169205	0	0.000406504	0.00164813	0.000817661	0.00284669	0.00419815	0
OTU_150	0	0.000831601	0	0	0	0.00040833	0	0.000424088	0.000417711	0	0.000834376	0	0	0	0	0.000406339	0	0	0	0	0	0	0	0	0	0.000812348	0	0	0.000412541	0	0	0	0	0	0	0	0	0	0	0.000406339	0	0	0	0	0	0.000408831	0	0	0.00161031
OTU_153	0	0.000831601	0	0	0	0	0	0	0	0	0	0.00081367	0	0	0	0	0	0	0	0	0.000837872	0	0	0	0.000413052	0	0	0	0	0	0	0	0	0	0	0	0	0	0	0.000406339	0	0	0	0	0	0	0	0	0
OTU_156	0	0	0	0.000415282	0	0.00040833	0.000811688	0.000424088	0	0	0	0	0	0	0	0.00121902	0.0004095	0	0	0	0	0	0	0	0	0	0	0	0	0	0	0.000425351	0	0	0	0	0	0.000833681	0	0.000406339	0	0	0	0	0	0	0	0	0
OTU_161	0	0.0004158	0	0	0	0.00040833	0	0	0	0	0	0	0.000406009	0	0	0	0	0	0	0.000453721	0	0	0	0	0	0	0	0	0	0	0	0	0	0	0	0	0	0	0	0.000406339	0	0	0	0	0	0	0	0	0.000402576
OTU_162	0	0	0	0	0	0	0	0	0	0	0	0	0	0	0	0	0	0	0	0	0	0	0	0	0	0	0	0	0	0	0	0	0.000427716	0	0.000423729	0	0	0	0	0	0	0	0	0	0	0	0	0	0
OTU_164	0	0	0	0	0.00041841	0.00081666	0	0	0	0	0.000417188	0	0	0	0	0	0	0	0	0	0	0	0	0	0	0	0.000410509	0	0	0	0	0	0	0	0	0.000410509	0	0	0	0	0	0	0	0	0	0	0	0	0
OTU_165	0	0	0	0	0	0	0	0	0	0	0	0.000406835	0	0	0	0	0	0	0	0	0	0	0	0	0	0	0	0	0	0	0	0	0	0	0	0.000821018	0	0.000833681	0	0	0	0	0	0	0	0	0	0	0
OTU_166	0	0.0012474	0	0	0	0	0	0	0	0	0	0	0	0.00041684	0	0	0	0	0	0	0	0	0	0	0	0	0	0	0.000825083	0	0	0	0	0	0	0	0	0	0	0	0	0	0	0	0.000412031	0.000408831	0	0.000419815	0
OTU_168	0	0.0004158	0	0	0	0	0	0	0	0	0.000417188	0	0	0	0	0	0	0	0	0	0	0	0	0	0	0	0	0	0.000825083	0.000412371	0	0	0	0	0	0	0	0	0	0	0	0	0	0	0	0	0	0	0
OTU_170	0	0	0	0	0	0	0	0	0	0	0	0	0	0	0	0	0	0	0	0	0	0	0	0	0	0	0	0	0.000412541	0	0	0	0	0	0	0	0	0	0	0	0	0	0	0	0	0.000408831	0	0	0
OTU_171	0	0.000831601	0	0	0	0	0	0	0	0	0.000834376	0	0	0	0	0	0	0.0105485	0	0.00544465	0	0	0	0.00127877	0	0.000406174	0	0	0.00123762	0.000824742	0.000407498	0	0	0	0	0	0	0.00041684	0.00254022	0	0	0	0.00204583	0	0	0.000817661	0	0	0.00201288
OTU_172	0	0.0004158	0	0	0	0	0	0	0	0	0	0	0	0	0	0	0	0	0	0	0	0	0	0.000426257	0	0	0	0	0.000412541	0.000412371	0	0	0	0	0	0	0	0	0	0	0	0	0	0	0	0.000408831	0	0	0
OTU_178	0	0	0	0	0	0	0	0	0	0	0.000417188	0	0	0	0	0	0	0	0	0.000453721	0	0	0	0	0	0	0	0	0	0	0	0	0	0	0	0	0	0	0	0	0	0	0	0	0	0	0	0	0
OTU_180	0	0	0	0	0	0	0	0	0	0	0	0	0	0	0	0	0	0	0	0.000453721	0	0	0	0	0	0	0	0	0	0	0	0	0	0	0	0	0	0	0	0	0	0	0	0	0	0	0	0	0.000805153
OTU_181	0	0	0	0	0	0	0	0	0	0	0	0	0	0	0	0	0	0	0	0	0	0	0	0.000426257	0	0	0	0.000423549	0.000825083	0	0	0	0	0	0	0	0	0	0.00042337	0	0	0	0	0	0	0	0	0	0.00120773
OTU_183	0	0	0	0	0	0	0	0	0	0	0	0	0	0	0	0	0	0	0	0	0	0	0	0	0	0	0	0	0.000412541	0	0	0	0	0	0	0	0	0	0	0	0	0	0	0	0	0	0	0	0
OTU_187	0	0	0.00040833	0	0	0	0	0	0	0	0	0	0	0	0	0	0	0	0	0	0	0	0	0	0	0	0	0	0	0	0	0	0	0	0	0	0	0	0	0	0	0	0	0	0	0	0	0	0
OTU_188	0	0.000831601	0	0	0	0	0	0	0	0	0	0	0	0	0.000421941	0	0	0	0	0.000453721	0	0	0	0.000426257	0	0	0.000410509	0.000423549	0.000412541	0	0	0	0	0	0	0	0	0	0	0.000406339	0	0	0.000409165	0	0	0	0	0	0.00120773
OTU_191	0	0	0	0	0	0.00122499	0	0	0	0	0	0	0	0	0	0	0.0004095	0	0	0	0	0	0	0	0	0	0	0	0.000412541	0	0.000407498	0	0	0	0	0	0	0	0	0	0	0	0	0	0	0.000408831	0	0	0
OTU_192	0	0	0	0	0.00125523	0	0	0	0	0	0.000417188	0	0	0	0.000843882	0	0	0	0	0	0	0	0.000415455	0	0	0.000812348	0	0.000423549	0.00536304	0.000412371	0.00651997	0.000850702	0.00171086	0.000411015	0.00550847	0	0	0	0.00084674	0.00203169	0	0	0.0012275	0.00121951	0	0	0	0	0.000805153
OTU_194	0	0	0	0	0	0	0	0	0	0	0	0	0	0	0	0.000406339	0	0	0	0	0	0	0	0	0.000413052	0	0	0	0	0	0.000407498	0	0	0	0	0	0	0	0	0	0	0	0	0	0	0	0	0.000419815	0
OTU_196	0	0	0	0	0	0.00040833	0	0	0	0	0	0	0	0	0	0	0	0	0	0	0	0	0	0	0	0	0	0	0	0	0	0	0	0	0	0	0.000406339	0	0	0	0	0	0	0	0	0	0	0	0.000402576
OTU_198	0	0.0004158	0	0	0	0	0	0	0	0	0	0	0	0	0	0	0	0	0	0	0	0	0	0	0	0	0	0	0.000412541	0	0	0.000425351	0	0	0	0	0	0	0	0	0	0	0	0	0	0	0	0	0
OTU_205	0	0	0	0	0	0	0	0	0	0.000408998	0.00125156	0	0	0	0	0	0.0004095	0	0	0	0	0	0	0	0	0	0	0	0	0	0	0.000425351	0	0	0	0.000410509	0	0.00041684	0	0	0	0	0	0	0	0	0	0	0
OTU_206	0	0	0	0	0	0	0	0	0	0	0	0	0	0	0	0	0	0	0	0	0	0	0	0	0	0	0	0	0	0	0.000407498	0	0	0	0	0	0	0	0	0	0	0	0	0.000406504	0.000412031	0	0	0	0
OTU_207	0	0.000831601	0	0	0	0	0	0	0	0	0	0	0	0	0	0	0	0	0	0	0	0	0	0	0	0	0	0.000423549	0	0	0	0	0	0	0	0	0	0	0	0	0	0	0	0	0	0.000817661	0	0	0.000402576
[truncated: 11 more columns]

## Sheet: All OTU Annotation
Supplementary Datasets S1_b Annotation of all OTU which detected by 16s rDNA sequencing
	Bacterial Taxonomy	Homology Value
OTU_1	Bacteria;Fusobacteria;Fusobacteria;Fusobacteriales;Fusobacteriaceae;Fusobacterium	1
OTU_2	Bacteria;Bacteroidetes;Bacteroidia;Bacteroidales;Prevotellaceae;Prevotella	1
OTU_3	Bacteria;Proteobacteria;Betaproteobacteria;Neisseriales;Neisseriaceae;Neisseria	1
OTU_4	Bacteria;TM7;TM7_genera_incertae_sedis;TM7_genera_incertae_sedis;TM7_genera_incertae_sedis;TM7_genera_incertae_sedis	1
OTU_5	Bacteria;Firmicutes;Bacilli;Lactobacillales;Streptococcaceae;Streptococcus	1
OTU_6	Bacteria;Proteobacteria;Gammaproteobacteria;Pasteurellales;Pasteurellaceae;Haemophilus	0.97
OTU_7	Bacteria;Firmicutes;Negativicutes;Selenomonadales;Veillonellaceae;Veillonella	1
OTU_8	Bacteria;Bacteroidetes;Bacteroidia;Bacteroidales;Porphyromonadaceae;Porphyromonas	0.98
OTU_9	Bacteria;Proteobacteria;Epsilonproteobacteria;Campylobacterales;Campylobacteraceae;Campylobacter	1
OTU_10	Bacteria;Firmicutes;Erysipelotrichia;Erysipelotrichales;Erysipelotrichaceae;Solobacterium	1
OTU_11	Bacteria;Fusobacteria;Fusobacteria;Fusobacteriales;Leptotrichiaceae;Leptotrichia	1
OTU_12	Bacteria;Firmicutes;Bacilli;Lactobacillales;Streptococcaceae;Streptococcus	1
OTU_13	Bacteria;Firmicutes;Bacilli;Lactobacillales;Carnobacteriaceae;Granulicatella	0.99
OTU_14	Bacteria;Bacteroidetes;Bacteroidia;Bacteroidales;Prevotellaceae;Prevotella	1
OTU_15	Bacteria;Bacteroidetes;Bacteroidia;Bacteroidales;Prevotellaceae	0.99
OTU_16	Bacteria;Bacteroidetes;Bacteroidia;Bacteroidales;Prevotellaceae;Prevotella	1
OTU_17	Bacteria;Actinobacteria;Actinobacteria;Actinomycetales;Micrococcaceae;Rothia	1
OTU_18	Bacteria;Bacteroidetes;Bacteroidia;Bacteroidales;Prevotellaceae;Prevotella	1
OTU_19	Bacteria;Firmicutes;Clostridia;Clostridiales	0.82
OTU_20	Bacteria;Fusobacteria;Fusobacteria;Fusobacteriales;Leptotrichiaceae;Leptotrichia	1
OTU_21	Bacteria;Bacteroidetes;Bacteroidia;Bacteroidales;Prevotellaceae;Prevotella	1
OTU_22	Bacteria;Proteobacteria;Gammaproteobacteria;Pseudomonadales;Moraxellaceae;Moraxella	1
OTU_23	Bacteria;Actinobacteria;Actinobacteria;Coriobacteriales;Coriobacteriaceae;Atopobium	1
OTU_24	Bacteria;Firmicutes;Clostridia;Clostridiales;Clostridiales_Incertae Sedis XI;Parvimonas	1
OTU_25	Bacteria;Fusobacteria;Fusobacteria;Fusobacteriales;Leptotrichiaceae;Leptotrichia	0.98
OTU_26	Bacteria;Firmicutes;Clostridia;Clostridiales;Lachnospiraceae	0.86
OTU_27	Bacteria;Fusobacteria;Fusobacteria;Fusobacteriales;Leptotrichiaceae;Leptotrichia	1
OTU_28	Bacteria;Firmicutes;Clostridia;Clostridiales;Lachnospiraceae;Oribacterium	1
OTU_29	Bacteria;Bacteroidetes;Flavobacteria;Flavobacteriales;Flavobacteriaceae;Capnocytophaga	1
OTU_30	Bacteria;Bacteroidetes;Bacteroidia;Bacteroidales;Prevotellaceae;Prevotella	1
OTU_31	Bacteria;Firmicutes;Clostridia;Clostridiales	0.86
OTU_32	Bacteria;SR1;SR1_genera_incertae_sedis;SR1_genera_incertae_sedis;SR1_genera_incertae_sedis;SR1_genera_incertae_sedis	1
OTU_33	Bacteria;Firmicutes;Clostridia;Clostridiales;Eubacteriaceae;Eubacterium	1
OTU_34	Bacteria;Firmicutes;Clostridia;Clostridiales;Lachnospiraceae	1
OTU_35	Bacteria;Firmicutes;Clostridia;Clostridiales;Lachnospiraceae	1
OTU_36	Bacteria;Firmicutes;Clostridia;Clostridiales;Peptostreptococcaceae;Peptostreptococcus	1
OTU_37	Bacteria;Proteobacteria;Epsilonproteobacteria;Campylobacterales;Campylobacteraceae;Campylobacter	1
OTU_38	Bacteria;Bacteroidetes;Bacteroidia;Bacteroidales;Prevotellaceae	0.96
OTU_39	Bacteria;TM7;TM7_genera_incertae_sedis;TM7_genera_incertae_sedis;TM7_genera_incertae_sedis;TM7_genera_incertae_sedis	1
OTU_40	Bacteria;Firmicutes;Bacilli;Bacillales;Bacillales_Incertae Sedis XI;Gemella	1
OTU_41	Bacteria;Actinobacteria;Actinobacteria;Actinomycetales;Actinomycetaceae;Actinomyces	1
OTU_42	Bacteria;SR1;SR1_genera_incertae_sedis;SR1_genera_incertae_sedis;SR1_genera_incertae_sedis;SR1_genera_incertae_sedis	1
OTU_43	Bacteria;Bacteroidetes;Flavobacteria;Flavobacteriales;Flavobacteriaceae;Capnocytophaga	1
OTU_44	Bacteria;Firmicutes;Negativicutes;Selenomonadales;Veillonellaceae;Megasphaera	1
OTU_45	Bacteria;Bacteroidetes;Flavobacteria;Flavobacteriales;Flavobacteriaceae;Capnocytophaga	1
OTU_46	Bacteria;Bacteroidetes;Bacteroidia;Bacteroidales;Prevotellaceae;Prevotella	1
OTU_47	Bacteria;Firmicutes;Clostridia;Clostridiales;Lachnospiraceae	0.99
OTU_48	Bacteria;Bacteroidetes;Bacteroidia;Bacteroidales;Porphyromonadaceae	0.96
OTU_49	Bacteria;Bacteroidetes;Bacteroidia;Bacteroidales;Prevotellaceae;Prevotella	1
OTU_50	Bacteria;Bacteroidetes;Bacteroidia;Bacteroidales;Porphyromonadaceae;Porphyromonas	1
OTU_51	Bacteria;Firmicutes;Clostridia;Clostridiales;Lachnospiraceae;Butyrivibrio	1
OTU_52	Bacteria;Bacteroidetes;Bacteroidia;Bacteroidales	0.88
OTU_53	Bacteria;Firmicutes;Negativicutes;Selenomonadales;Veillonellaceae	1
OTU_54	Bacteria;Bacteroidetes;Flavobacteria;Flavobacteriales;Flavobacteriaceae	1
OTU_55	Bacteria;Firmicutes;Clostridia;Clostridiales;Clostridiales_Incertae Sedis XIII;Mogibacterium	1
OTU_56	Bacteria;Firmicutes;Negativicutes;Selenomonadales;Veillonellaceae;Dialister	1
OTU_57	Bacteria;Bacteroidetes;Bacteroidia;Bacteroidales;Porphyromonadaceae;Tannerella	0.92
OTU_58	Bacteria;Firmicutes;Clostridia;Clostridiales;Peptococcaceae 1;Peptococcus	1
OTU_59	Bacteria;Spirochaetes;Spirochaetes;Spirochaetales;Spirochaetaceae;Treponema	0.9
OTU_60	Bacteria;Spirochaetes;Spirochaetes;Spirochaetales;Spirochaetaceae;Treponema	1
OTU_61	Bacteria;Firmicutes;Clostridia;Clostridiales	0.83
OTU_62	Bacteria;Proteobacteria;Gammaproteobacteria;Pasteurellales;Pasteurellaceae;Aggregatibacter	0.97
OTU_63	Bacteria;Firmicutes;Clostridia;Clostridiales;Clostridiales_Incertae Sedis XIII;Anaerovorax	0.95
OTU_64	Bacteria;Firmicutes;Clostridia;Clostridiales;Lachnospiraceae;Catonella	1
OTU_65	Bacteria;Actinobacteria;Actinobacteria;Actinomycetales;Actinomycetaceae;Actinomyces	0.99
OTU_66	Bacteria;Bacteroidetes;Bacteroidia;Bacteroidales;Prevotellaceae;Prevotella	1
OTU_67	Bacteria;TM7;TM7_genera_incertae_sedis;TM7_genera_incertae_sedis;TM7_genera_incertae_sedis;TM7_genera_incertae_sedis	1
OTU_68	Bacteria;Firmicutes;Bacilli;Lactobacillales;Lactobacillaceae;Lactobacillus	1
OTU_69	Bacteria;Proteobacteria;Betaproteobacteria;Burkholderiales	0.97
OTU_70	Bacteria	1
OTU_71	Bacteria;Bacteroidetes;Bacteroidia;Bacteroidales;Prevotellaceae;Prevotella	1
OTU_72	Bacteria;Bacteroidetes;Flavobacteria;Flavobacteriales;Flavobacteriaceae;Capnocytophaga	1
OTU_73	Bacteria;Firmicutes;Clostridia;Clostridiales;Peptostreptococcaceae;Peptostreptococcaceae_incertae_sedis	1
OTU_74	Bacteria;Bacteroidetes;Bacteroidia;Bacteroidales;Prevotellaceae;Prevotella	1
OTU_75	Bacteria;Proteobacteria;Gammaproteobacteria;Pasteurellales;Pasteurellaceae;Haemophilus	1
OTU_76	Bacteria;Firmicutes;Clostridia;Clostridiales;Peptostreptococcaceae;Filifactor	1
OTU_77	Bacteria;Proteobacteria;Betaproteobacteria;Neisseriales;Neisseriaceae;Neisseria	0.89
OTU_78	Bacteria;Bacteroidetes;Bacteroidia;Bacteroidales;Prevotellaceae;Prevotella	1
OTU_79	Bacteria;Bacteroidetes;Bacteroidia;Bacteroidales;Porphyromonadaceae;Porphyromonas	1
OTU_80	Bacteria;Proteobacteria;Betaproteobacteria;Neisseriales;Neisseriaceae	1
OTU_81	Bacteria;Bacteroidetes;Flavobacteria;Flavobacteriales;Flavobacteriaceae;Capnocytophaga	0.96
OTU_82	Bacteria;Spirochaetes;Spirochaetes;Spirochaetales;Spirochaetaceae;Treponema	1
OTU_83	Bacteria;Bacteroidetes;Flavobacteria;Flavobacteriales;Flavobacteriaceae;Capnocytophaga	1
OTU_84	Bacteria;Firmicutes;Negativicutes;Selenomonadales;Veillonellaceae;Veillonella	1
OTU_85	Bacteria	0.98
OTU_86	Bacteria;Firmicutes;Clostridia;Clostridiales;Peptostreptococcaceae;Peptostreptococcaceae_incertae_sedis	0.99
OTU_87	Bacteria;Bacteroidetes;Bacteroidia;Bacteroidales;Prevotellaceae;Prevotella	0.94
OTU_88	Bacteria;Firmicutes	0.86
OTU_89	Bacteria;Firmicutes;Negativicutes;Selenomonadales;Veillonellaceae	1
OTU_90	Bacteria;Proteobacteria;Gammaproteobacteria;Pasteurellales;Pasteurellaceae	1
OTU_91	Bacteria;Cyanobacteria/Chloroplast;Chloroplast;Chloroplast;Chloroplast;Streptophyta	1
OTU_92	Bacteria;Bacteroidetes;Bacteroidia;Bacteroidales;Porphyromonadaceae;Tannerella	1
OTU_93	Bacteria;Firmicutes;Bacilli;Lactobacillales;Carnobacteriaceae;Granulicatella	1
OTU_94	Bacteria;Actinobacteria;Actinobacteria;Actinomycetales;Micrococcaceae;Rothia	1
OTU_95	Bacteria;TM7;TM7_genera_incertae_sedis;TM7_genera_incertae_sedis;TM7_genera_incertae_sedis;TM7_genera_incertae_sedis	1
OTU_96	Bacteria;Firmicutes	0.93
OTU_97	Bacteria;Tenericutes;Mollicutes;Mycoplasmatales;Mycoplasmataceae;Mycoplasma	1
OTU_98	Bacteria;Bacteroidetes	0.99
OTU_99	Bacteria;Fusobacteria;Fusobacteria;Fusobacteriales;Leptotrichiaceae;Leptotrichia	1
OTU_100	Bacteria;Firmicutes;Clostridia;Clostridiales;Eubacteriaceae;Eubacterium	1
OTU_101	Bacteria;Firmicutes;Bacilli;Lactobacillales;Aerococcaceae;Abiotrophia	0.98
OTU_102	Bacteria;Fusobacteria;Fusobacteria;Fusobacteriales;Leptotrichiaceae;Leptotrichia	1
OTU_103	Bacteria;Bacteroidetes;Bacteroidia;Bacteroidales;Prevotellaceae	0.88
OTU_104	Bacteria;Bacteroidetes;Bacteroidia;Bacteroidales;Prevotellaceae;Prevotella	1
OTU_105	Bacteria;Proteobacteria;Betaproteobacteria;Neisseriales;Neisseriaceae;Neisseria	1
OTU_106	Bacteria;Bacteroidetes;Bacteroidia;Bacteroidales;Prevotellaceae;Prevotella	1
OTU_107	Bacteria;Bacteroidetes;Bacteroidia;Bacteroidales;Prevotellaceae;Prevotella	0.96
OTU_108	Bacteria;Firmicutes;Clostridia;Clostridiales;Lachnospiraceae;Shuttleworthia	1
OTU_109	Bacteria;Fusobacteria;Fusobacteria;Fusobacteriales;Leptotrichiaceae;Leptotrichia	1
OTU_110	Bacteria;Firmicutes;Clostridia;Clostridiales;Lachnospiraceae	0.84
OTU_111	Bacteria;Firmicutes;Negativicutes;Selenomonadales;Veillonellaceae;Veillonella	1
OTU_112	Bacteria;Bacteroidetes;Bacteroidia;Bacteroidales;Prevotellaceae;Prevotella	1
OTU_113	Bacteria;Bacteroidetes;Bacteroidia;Bacteroidales;Prevotellaceae;Prevotella	0.91
OTU_114	Bacteria;Firmicutes;Bacilli;Lactobacillales;Streptococcaceae;Streptococcus	1
OTU_115	Bacteria;Fusobacteria;Fusobacteria;Fusobacteriales;Leptotrichiaceae	1
OTU_116	Bacteria;Firmicutes;Bacilli;Lactobacillales;Lactobacillaceae;Lactobacillus	1
OTU_117	Bacteria;Firmicutes;Bacilli;Lactobacillales;Lactobacillaceae;Lactobacillus	1
OTU_118	Bacteria;TM7;TM7_genera_incertae_sedis;TM7_genera_incertae_sedis;TM7_genera_incertae_sedis;TM7_genera_incertae_sedis	1
OTU_119	Bacteria;Firmicutes;Erysipelotrichia;Erysipelotrichales;Erysipelotrichaceae;Bulleidia	1
OTU_120	Bacteria;Spirochaetes;Spirochaetes;Spirochaetales;Spirochaetaceae;Treponema	1
OTU_121	Bacteria	1
OTU_122	Bacteria;Bacteroidetes;Bacteroidia;Bacteroidales;Prevotellaceae;Prevotella	1
OTU_123	Bacteria;Bacteroidetes;Flavobacteria;Flavobacteriales;Flavobacteriaceae	1
OTU_124	Bacteria;Bacteroidetes	0.94
OTU_125	Bacteria;Proteobacteria;Betaproteobacteria;Neisseriales;Neisseriaceae	1
OTU_126	Bacteria;Firmicutes;Negativicutes;Selenomonadales;Veillonellaceae;Dialister	1
OTU_127	Bacteria;Bacteroidetes	0.99
OTU_128	Bacteria;Firmicutes;Clostridia;Clostridiales	0.99
OTU_129	Bacteria	1
OTU_130	Bacteria;Firmicutes;Clostridia;Clostridiales;Peptostreptococcaceae;Peptostreptococcaceae_incertae_sedis	0.98
OTU_131	Bacteria;Firmicutes;Clostridia;Clostridiales;Eubacteriaceae;Eubacterium	0.99
OTU_132	Bacteria;Spirochaetes;Spirochaetes;Spirochaetales;Spirochaetaceae;Treponema	1
OTU_133	Bacteria;Proteobacteria;Betaproteobacteria;Burkholderiales;Comamonadaceae	1
OTU_134	Bacteria;Firmicutes;Erysipelotrichia;Erysipelotrichales;Erysipelotrichaceae	0.87
OTU_135	Bacteria;Firmicutes;Clostridia	0.86
OTU_136	Bacteria;Proteobacteria;Betaproteobacteria;Neisseriales;Neisseriaceae;Neisseria	0.96
OTU_137	Bacteria;TM7;TM7_genera_incertae_sedis;TM7_genera_incertae_sedis;TM7_genera_incertae_sedis;TM7_genera_incertae_sedis	1
OTU_138	Bacteria;Firmicutes;Bacilli;Lactobacillales;Leuconostocaceae;Weissella	1
OTU_139	Bacteria;Spirochaetes;Spirochaetes;Spirochaetales;Spirochaetaceae;Treponema	1
OTU_140	Bacteria;Bacteroidetes;Flavobacteria;Flavobacteriales;Flavobacteriaceae;Capnocytophaga	1
OTU_141	Bacteria;Proteobacteria;Gammaproteobacteria;Pasteurellales;Pasteurellaceae	1
OTU_142	Bacteria	1
OTU_143	Bacteria;Firmicutes;Negativicutes;Selenomonadales;Veillonellaceae;Selenomonas	1
OTU_144	Bacteria;Bacteroidetes;Bacteroidia;Bacteroidales;Prevotellaceae	0.96
OTU_145	Bacteria;Spirochaetes;Spirochaetes;Spirochaetales;Spirochaetaceae;Treponema	1
OTU_146	Bacteria;Firmicutes;Clostridia;Clostridiales;Lachnospiraceae	1
OTU_147	Bacteria;Proteobacteria;Gammaproteobacteria;Enterobacteriales;Enterobacteriaceae;Citrobacter	0.87
OTU_148	Bacteria;Bacteroidetes;Bacteroidia;Bacteroidales;Porphyromonadaceae;Porphyromonas	1
OTU_149	Bacteria;Bacteroidetes;Bacteroidia;Bacteroidales;Prevotellaceae;Prevotella	1
OTU_150	Bacteria;Spirochaetes;Spirochaetes;Spirochaetales;Spirochaetaceae;Treponema	1
OTU_151	Bacteria;Proteobacteria;Epsilonproteobacteria;Campylobacterales	0.85
OTU_152	Bacteria	1
OTU_153	Bacteria;Firmicutes;Negativicutes;Selenomonadales;Veillonellaceae;Veillonella	1
OTU_154	Bacteria;Spirochaetes;Spirochaetes;Spirochaetales;Spirochaetaceae;Treponema	0.99
OTU_155	Bacteria;Bacteroidetes;Bacteroidia;Bacteroidales;Porphyromonadaceae;Porphyromonas	0.82
OTU_156	Bacteria;Proteobacteria;Betaproteobacteria;Neisseriales;Neisseriaceae	1
OTU_157	Bacteria;Spirochaetes;Spirochaetes;Spirochaetales;Spirochaetaceae;Treponema	1
OTU_158	Bacteria;Bacteroidetes;Bacteroidia;Bacteroidales;Prevotellaceae;Hallella	1
OTU_159	Bacteria;Actinobacteria;Actinobacteria;Actinomycetales;Actinomycetaceae;Mobiluncus	1
OTU_160	Bacteria;Proteobacteria;Betaproteobacteria;Burkholderiales;Comamonadaceae	1
OTU_161	Bacteria;Spirochaetes;Spirochaetes;Spirochaetales;Spirochaetaceae;Treponema	1
OTU_162	Bacteria;Bacteroidetes;Bacteroidia;Bacteroidales;Porphyromonadaceae;Porphyromonas	1
OTU_163	Bacteria;Proteobacteria;Betaproteobacteria;Neisseriales;Neisseriaceae	1
OTU_164	Bacteria;Proteobacteria;Gammaproteobacteria;Cardiobacteriales;Cardiobacteriaceae;Cardiobacterium	1
OTU_165	Bacteria;Fusobacteria;Fusobacteria;Fusobacteriales;Leptotrichiaceae;Leptotrichia	0.95
OTU_166	Bacteria;Firmicutes;Negativicutes;Selenomonadales;Veillonellaceae;Selenomonas	0.96
OTU_167	Bacteria;Firmicutes;Clostridia;Clostridiales;Lachnospiraceae;Catonella	1
OTU_168	Bacteria;Spirochaetes;Spirochaetes;Spirochaetales;Spirochaetaceae;Treponema	1
OTU_169	Bacteria	1
OTU_170	Bacteria;Bacteroidetes	0.97
OTU_171	Bacteria;Firmicutes;Clostridia;Clostridiales;Lachnospiraceae	1
OTU_172	Bacteria;Bacteroidetes;Bacteroidia;Bacteroidales;Prevotellaceae;Prevotella	1
OTU_173	Bacteria;Proteobacteria;Deltaproteobacteria;Desulfovibrionales;Desulfomicrobiaceae;Desulfomicrobium	1
OTU_174	Bacteria;Proteobacteria;Betaproteobacteria;Neisseriales;Neisseriaceae;Kingella	1
OTU_175	Bacteria;Proteobacteria;Deltaproteobacteria;Desulfovibrionales	1
OTU_176	Bacteria;Firmicutes;Clostridia;Clostridiales;Eubacteriaceae;Eubacterium	1
OTU_177	Bacteria	1
OTU_178	Bacteria;Bacteroidetes;Bacteroidia;Bacteroidales;Prevotellaceae	0.99
OTU_179	Bacteria;Bacteroidetes;Bacteroidia;Bacteroidales;Porphyromonadaceae;Odoribacter	1
OTU_180	Bacteria;Actinobacteria;Actinobacteria;Actinomycetales;Actinomycetaceae;Actinomyces	1
OTU_181	Bacteria;Bacteroidetes;Bacteroidia;Bacteroidales;Prevotellaceae;Prevotella	0.94
OTU_182	Bacteria;Actinobacteria;Actinobacteria;Actinomycetales;Actinomycetaceae;Actinomyces	1
OTU_183	Bacteria;Bacteroidetes;Bacteroidia;Bacteroidales;Prevotellaceae;Prevotella	1
OTU_184	Bacteria;Bacteroidetes	1
OTU_185	Bacteria;Firmicutes;Negativicutes;Selenomonadales;Veillonellaceae;Schwartzia	0.93
OTU_186	Bacteria;Bacteroidetes;Bacteroidia;Bacteroidales;Prevotellaceae;Prevotella	0.93
OTU_187	Bacteria;Actinobacteria;Actinobacteria;Actinomycetales;Corynebacteriaceae;Corynebacterium	1
OTU_188	Bacteria;Bacteroidetes;Bacteroidia;Bacteroidales;Prevotellaceae;Prevotella	1
OTU_189	Bacteria;Proteobacteria;Betaproteobacteria;Neisseriales;Neisseriaceae;Neisseria	1
OTU_190	Bacteria;Firmicutes;Bacilli;Lactobacillales;Streptococcaceae;Streptococcus	1
OTU_191	Bacteria;Spirochaetes;Spirochaetes;Spirochaetales;Spirochaetaceae;Treponema	1
OTU_192	Bacteria;Proteobacteria;Epsilonproteobacteria;Campylobacterales;Campylobacteraceae;Campylobacter	1
OTU_193	Bacteria;Bacteroidetes;Bacteroidia;Bacteroidales;Prevotellaceae	1
OTU_194	Bacteria;Bacteroidetes;Flavobacteria;Flavobacteriales;Flavobacteriaceae	0.99
OTU_195	Bacteria;Firmicutes;Bacilli;Lactobacillales;Streptococcaceae;Streptococcus	1
OTU_196	Bacteria	1
OTU_197	Bacteria;Bacteroidetes;Bacteroidia;Bacteroidales;Prevotellaceae;Prevotella	1
OTU_198	Bacteria;Bacteroidetes;Bacteroidia;Bacteroidales;Prevotellaceae;Prevotella	1
OTU_199	Bacteria;Firmicutes;Negativicutes;Selenomonadales;Veillonellaceae;Anaeroglobus	1
OTU_200	Bacteria;Firmicutes;Negativicutes;Selenomonadales;Veillonellaceae;Megasphaera	1
OTU_201	Bacteria	1
OTU_202	Bacteria;Bacteroidetes;Flavobacteria;Flavobacteriales;Flavobacteriaceae	1
OTU_203	Bacteria;Bacteroidetes	0.99
OTU_204	Bacteria;Proteobacteria;Alphaproteobacteria;Rhizobiales;Brucellaceae;Brucella	0.95
OTU_205	Bacteria;Proteobacteria;Gammaproteobacteria;Pseudomonadales;Moraxellaceae;Acinetobacter	1
OTU_206	Bacteria;Firmicutes;Negativicutes;Selenomonadales;Veillonellaceae;Selenomonas	1
OTU_207	Bacteria;Firmicutes;Negativicutes;Selenomonadales;Veillonellaceae;Selenomonas	1
OTU_208	Bacteria;Bacteroidetes;Bacteroidia;Bacteroidales;Bacteroidaceae;Bacteroides	0.9

## Sheet: Richness and Diversity 
Supplementary Datasets S1_c, The species-level OTUs and species richness and diversity estimates were obtained for each microbiome
Sample	Library	Available_reads	Random_chose_reads	OBS(all)	Shannon_index	Simpson_index	invsimpson	Obs	chao1	ice
HT_1	LIB_5	3875	2500	59	2.14119	0.787353	4.70262	49	70.125	53.0345
HT_2	LIB_2	2450	2450	98	3.3878	0.949718	19.8877	91	113.321	101.791
HT_3	LIB_6	4815	2500	79	2.71245	0.894646	9.49181	66	102.1	72.2887
HT_4	LIB_2	3449	2500	68	2.54251	0.876945	8.12645	58	98.3333	68.6118
HT_5	LIB_3	4188	2500	83	3.1475	0.933315	14.9959	71	95.0833	77.1026
HT_6	LIB_4	3600	2500	100	3.00542	0.921918	12.807	84	100.531	91.9615
HT_7	LIB_7	4198	2500	76	2.76647	0.893137	9.35776	67	70.1154	69.8723
HT_8	LIB_7	4003	2500	73	2.47429	0.868362	7.59658	62	72.2273	67.4962
HT_9	LIB_2	3360	2500	63	2.48973	0.813648	5.3662	55	61.05	58.8824
HT_10	LIB_6	4971	2500	64	2.74858	0.868026	7.57728	56	80.5	61.2093
HT_11	LIB_0	5250	2500	114	3.62443	0.958332	23.9991	95	107.8	100.272
HT_12	LIB_7	5169	2500	78	2.59388	0.858692	7.07675	63	81.2857	70.0909
HT_13	LIB_2	3919	2500	77	2.90058	0.905928	10.6302	72	97	79.7049
HT_14	LIB_8	4093	2500	56	2.85367	0.90328	10.3392	50	56.125	52.2615
HT_15	LIB_3	5410	2500	64	2.59909	0.866938	7.51527	58	64.25	60.5828
HT_16	LIB_5	3001	2500	82	3.24037	0.946395	18.6549	77	97.0556	83.6309
HT_17	LIB_0	3224	2500	82	2.28993	0.73502	3.77387	77	110.062	85.8333
HT_18	LIB_4	19975	2500	83	2.91932	0.905107	10.5382	48	52.1667	49.4865
HT_19	LIB_0	4779	2500	71	2.31174	0.796793	4.92108	56	70.0833	60.7396
HT_20	LIB_4	2346	2346	58	2.62931	0.869321	7.65237	56	110	65.4426
HT_21	LIB_5	2932	2500	61	2.69328	0.892009	9.26004	49	57.3333	52.7143
HT_22	LIB_3	3548	2500	61	3.04194	0.933929	15.1351	56	70.0833	60.7816
HT_23	LIB_1	2741	2500	69	3.16076	0.938759	16.3289	68	76	71.6522
HT_24	LIB_6	4227	2500	79	2.80863	0.883548	8.58724	71	119	80.8824
HT_25	LIB_3	5687	2500	81	2.55851	0.873028	7.87574	64	75.1154	72.1458
LCT_1	LIB_0	2758	2500	88	2.77213	0.88671	8.82692	82	99.2857	89.5326
LCT_2	LIB_3	3382	2500	68	2.52421	0.863976	7.35164	59	113	65.5607
LCT_3	LIB_5	21646	2500	121	2.93254	0.905965	10.6343	59	113	66.7838
LCT_4	LIB_0	11123	2500	133	3.41503	0.948005	19.2327	95	115.167	103.77
LCT_5	LIB_8	2660	2500	65	2.97104	0.915776	11.8731	64	70.25	66.8676
LCT_6	LIB_1	2710	2500	95	3.11049	0.912845	11.4738	90	112.05	97.3889
LCT_7	LIB_5	3276	2500	91	3.30665	0.941451	17.0798	79	82.125	82.1469
LCT_8	LIB_6	3949	2500	88	2.92512	0.882373	8.50147	82	97.0417	89.2069
LCT_9	LIB_5	4681	2500	77	3.16108	0.935565	15.5195	67	81.4	70.8889
LCT_10	LIB_6	3417	2500	92	3.28841	0.931559	14.6111	84	96.25	88.3145
LCT_11	LIB_5	3969	2500	85	3.11097	0.932612	14.8395	72	86.45	77.9302
LCT_12	LIB_0	3992	2500	73	2.80583	0.893696	9.40698	68	84.0714	73
LCT_13	LIB_3	3524	2500	62	2.69565	0.89883	9.88436	56	78.5	61.1429
LCT_14	LIB_4	3667	2500	85	2.89016	0.885185	8.70969	71	84.1364	77.2705
LCT_15	LIB_2	3786	2500	99	3.1813	0.924266	13.204	86	100.727	91.3538
LCT_16	LIB_8	2461	2461	58	2.93519	0.911491	11.2983	57	58.7857	58.2712
LCT_17	LIB_6	3815	2500	74	2.76737	0.889331	9.03591	66	78	69.5102
LCT_18	LIB_1	17948	2500	121	3.27711	0.938293	16.2056	76	79.5556	78.2
LCT_19	LIB_3	10541	2500	36	2.44897	0.88057	8.37309	28	30.25	28.9231
LCT_20	LIB_6	3984	2500	76	3.01187	0.928011	13.891	70	90.0556	79.5
LCT_21	LIB_1	5333	2500	105	3.30789	0.938882	16.3617	87	104.286	96
LCT_22	LIB_2	13227	2500	94	2.76887	0.88046	8.36542	63	71.6429	66.1644
LCT_23	LIB_3	2746	2500	71	2.93426	0.895247	9.54624	72	114.667	76.8552
LCT_24	LIB_7	23215	2500	139	2.71738	0.88859	8.97588	68	118	75.8689
LCT_25	LIB_6	15948	2500	131	3.07085	0.922978	12.9833	81	107.042	92.6228
LCT_26	LIB_0	14280	2500	103	2.60342	0.838099	6.17662	72	88.9	75.6463
LCT_27	LIB_6	12414	2500	92	3.02586	0.911004	11.2365	74	122.4	84.0833
LCT_28	LIB_8	20398	2500	97	2.76754	0.88751	8.88968	59	73.4	63.1212
LCT_29	LIB_4	22355	2500	93	3.05974	0.892961	9.34238	72	76.0833	74.0488
LCT_30	LIB_1	18506	2500	119	3.15579	0.930373	14.3622	75	116.143	85.7429
LCT_31	LIB_4	22480	2500	153	2.98754	0.912844	11.4737	86	118	95.5676
LCT_32	LIB_7	14026	2500	107	3.0852	0.914408	11.6833	75	85.6667	80.295
LCT_33	LIB_4	17032	2500	124	2.49351	0.856901	6.98819	75	93.1818	82.6923
LCT_34	LIB_6	19084	2500	178	3.6902	0.958593	24.1503	115	129.7	121.59
LCT_35	LIB_0	12975	2500	120	3.31821	0.945331	18.2919	73	85	76.6364
