# Supplementary material for: Deep sequencing reveals microbiota dysbiosis of tongue coat in patients with liver carcinoma
Source: Sci Rep. 2016 Sep 8;6:33142. doi: 10.1038/srep33142 (PMC5015078; doi:10.1038/srep33142)
Supplement: Supplementary Dataset S2 [file srep33142-s3.xlsx]

## Sheet: Phylum
Supplementary Datasets S2_a Stastical anaylsis of tongue coat microbiomes using the nonparametric Mann-Whitney U test at the Phylum level
Feature	mean(HT)	median(HT)	mean(LCT)	median(LCT)	P value (HT-LCT)	Enrich(HT-LCT)
Bacteria;Fusobacteria	0.0625794	0.0636	0.132018	0.1088	3.0211e-05	LCT
Bacteria;SR1	0.00216105	0.0008	0.0103897	0.004	0.0209427	LCT
Bacteria;Bacteroidetes	0.408505	0.4068	0.331353	0.3304	0.00406599	HT
Bacteria;Actinobacteria	0.0100577	0.0056	0.0328018	0.0132	0.00638473	LCT

## Sheet: Class
Supplementary Datasets S2_d Stastical anaylsis of tongue coat microbiomes using the nonparametric Mann-Whitney U test at the Class level
Feature	mean(HT)	median(HT)	mean(LCT)	median(LCT)	P(HT-LCT)	Enrich(HT-LCT)
Bacteria;Bacteroidetes;Bacteroidia	0.391709	0.3928	0.30864	0.3012	0.00347758	HT
Bacteria;Actinobacteria;Actinobacteria	0.0100577	0.0056	0.0328018	0.0132	0.00638473	LCT
Bacteria;SR1;SR1_genera_incertae_sedis	0.00216105	0.0008	0.0103897	0.004	0.0209427	LCT
Bacteria;Fusobacteria;Fusobacteria	0.0625794	0.0636	0.132018	0.1088	3.0211e-05	LCT
Bacteria;Proteobacteria;Gammaproteobacteria	0.0763824	0.0712	0.0516507	0.0452	0.0226485	HT
Bacteria;Proteobacteria;Epsilonproteobacteria	0.00902931	0.006	0.0177509	0.0108	0.00152619	LCT
Bacteria;Firmicutes;Clostridia	0.0159114	0.0136	0.0412332	0.0296	1.0953e-05	LCT

## Sheet: Order
Supplementary Datasets S2_e Stastical anaylsis of tongue coat microbiomes using the nonparametric Mann-Whitney U test at the Order level
Feature	mean(HT)	median(HT)	mean(LCT)	median(LCT)	P value (HT-LCT)	Enrich(HT-LCT)
Bacteria;Actinobacteria;Actinobacteria;Actinomycetales	0.00909907	0.0048	0.0288588	0.0108	0.00853194	LCT
Bacteria;Actinobacteria;Actinobacteria;Coriobacteriales	0.000942307	0	0.00393161	0.0008	0.00226253	LCT
Bacteria;SR1;SR1_genera_incertae_sedis;SR1_genera_incertae_sedis	0.00216105	0.0008	0.0103897	0.004	0.0209427	LCT
Bacteria;Fusobacteria;Fusobacteria;Fusobacteriales	0.0625794	0.0636	0.132018	0.1088	3.0211e-05	LCT
Bacteria;Bacteroidetes;Bacteroidia;Bacteroidales	0.391709	0.3928	0.30864	0.3012	0.00347758	HT
Bacteria;Proteobacteria;Gammaproteobacteria;Pasteurellales	0.0759334	0.0708	0.0456165	0.0404	0.00588007	HT
Bacteria;Proteobacteria;Epsilonproteobacteria;Campylobacterales	0.00902931	0.006	0.0177509	0.0108	0.00152619	LCT
Bacteria;Firmicutes;Bacilli;Lactobacillales	0.100252	0.0868	0.0834855	0.0732	0.0495327	HT
Bacteria;Firmicutes;Clostridia;Clostridiales	0.0156874	0.0130612	0.0402144	0.0292	1.25282e-05	LCT

## Sheet: Family
Supplementary Datasets S2_b Stastical anaylsis of tongue coat microbiomes using the nonparametric Mann-Whitney U test at the Family level
Feature	mean(HT)	median(HT)	mean(LCT)	median(LCT)	P value (HT-LCT)	Enrich(HT-LCT)
Bacteria;Actinobacteria;Actinobacteria;Actinomycetales;Actinomycetaceae	0.00384426	0.0028	0.0165722	0.008	0.00690394	LCT
Bacteria;Actinobacteria;Actinobacteria;Actinomycetales;Corynebacteriaceae	1.6e-05	0	0.000102857	0	0.036592	LCT
Bacteria;Actinobacteria;Actinobacteria;Actinomycetales;Micrococcaceae	0.00515881	0.002	0.0120923	0.0044	0.0161654	LCT
Bacteria;Firmicutes;Clostridia;Clostridiales;Lachnospiraceae	0.00791203	0.0052	0.0201083	0.0144	6.73778e-05	LCT
UNCLASSIFIED_FAMILY	0.00902066	0.0072	0.0189899	0.014	0.0269288	LCT
Bacteria;Fusobacteria;Fusobacteria;Fusobacteriales;Leptotrichiaceae	0.0210981	0.0112	0.0357897	0.0228	0.0309432	LCT
Bacteria;Fusobacteria;Fusobacteria;Fusobacteriales;Fusobacteriaceae	0.0414813	0.0412	0.0962051	0.086	0.000159879	LCT
Bacteria;Proteobacteria;Gammaproteobacteria;Pseudomonadales;Pseudomonadaceae	9.63265e-05	0	3.42857e-05	0	0.0486261	HT
Bacteria;Firmicutes;Clostridia;Clostridiales;Peptostreptococcaceae	0.000818101	0.0008	0.00252644	0.002	0.000706666	LCT
Bacteria;Proteobacteria;Gammaproteobacteria;Pasteurellales;Pasteurellaceae	0.0759334	0.0708	0.0456165	0.0404	0.00588007	HT
Bacteria;SR1;SR1_genera_incertae_sedis;SR1_genera_incertae_sedis;SR1_genera_incertae_sedis	0.00216105	0.0008	0.0103897	0.004	0.0209427	LCT
Bacteria;Firmicutes;Bacilli;Lactobacillales;Streptococcaceae	0.0724322	0.06	0.0551147	0.0436	0.0142887	HT
Bacteria;Firmicutes;Clostridia;Clostridiales;Clostridiales_Incertae_Sedis_XI	0.00137731	0.0008	0.00381714	0.0024	0.0163118	LCT
Bacteria;Proteobacteria;Epsilonproteobacteria;Campylobacterales;Campylobacteraceae	0.00902931	0.006	0.0177509	0.0108	0.00152619	LCT
Bacteria;Actinobacteria;Actinobacteria;Coriobacteriales;Coriobacteriaceae	0.000942307	0	0.00393161	0.0008	0.00226253	LCT
Bacteria;Firmicutes;Bacilli;Lactobacillales;Aerococcaceae	9.63265e-05	0	0.00024	0	0.0147137	LCT

## Sheet: Genus
Supplementary Datasets S2_c Stastical anaylsis of tongue coat microbiomes using the nonparametric Mann-Whitney U test at the Genus level
Feature	mean(HT)	median(HT)	mean(LCT)	median(LCT)	P(HT-LCT)	Enrich(HT-LCT)
Bacteria;Firmicutes;Clostridia;Clostridiales;Clostridiales_Incertae_Sedis_XI;Parvimonas	0.00137731	0.0008	0.00381714	0.0024	0.0163118	LCT
Bacteria;Actinobacteria;Actinobacteria;Actinomycetales;Actinomycetaceae;Actinomyces	0.00384426	0.0028	0.0165379	0.008	0.00704778	LCT
Bacteria;Actinobacteria;Actinobacteria;Actinomycetales;Corynebacteriaceae;Corynebacterium	1.6e-05	0	0.000102857	0	0.036592	LCT
Bacteria;Proteobacteria;Gammaproteobacteria;Pseudomonadales;Pseudomonadaceae;Pseudomonas	9.63265e-05	0	3.42857e-05	0	0.0486261	HT
Bacteria;Actinobacteria;Actinobacteria;Actinomycetales;Micrococcaceae;Rothia	0.00515881	0.002	0.0120923	0.0044	0.0161654	LCT
Bacteria;Firmicutes;Bacilli;Lactobacillales;Aerococcaceae;Abiotrophia	9.63265e-05	0	0.00024	0	0.0147137	LCT
Bacteria;Firmicutes;Clostridia;Clostridiales;Lachnospiraceae;Oribacterium	0.00183371	0.0016	0.00621859	0.004	1.9265e-05	LCT
Bacteria;Proteobacteria;Gammaproteobacteria;Pasteurellales;Pasteurellaceae;Haemophilus	0.073692	0.0696	0.0436047	0.0396	0.00563544	HT
Bacteria;Firmicutes;Clostridia;Clostridiales;Lachnospiraceae;Catonella	0.000192	0	0.00088	0.0004	0.002389	LCT
Bacteria;Firmicutes;Bacilli;Lactobacillales;Streptococcaceae;Streptococcus	0.0723522	0.06	0.0550919	0.0436	0.0142876	HT
Bacteria;Firmicutes;Clostridia;Clostridiales;Peptostreptococcaceae;Peptostreptococcus	0.000544	0.0004	0.00155483	0.0012	0.00112866	LCT
Bacteria;Proteobacteria;Epsilonproteobacteria;Campylobacterales;Campylobacteraceae;Campylobacter	0.00902931	0.006	0.0177509	0.0108	0.00152619	LCT
Bacteria;SR1;SR1_genera_incertae_sedis;SR1_genera_incertae_sedis;SR1_genera_incertae_sedis;SR1_genera_incertae_sedis	0.00216105	0.0008	0.0103897	0.004	0.0209427	LCT
Bacteria;Bacteroidetes;Bacteroidia;Bacteroidales;Porphyromonadaceae;Tannerella	0.00096105	0.0004	0.00218539	0.0008	0.00445673	LCT
Bacteria;Firmicutes;Clostridia;Clostridiales;Peptostreptococcaceae;Filifactor	8.10503e-05	0	0.000548571	0	0.0388333	LCT
Bacteria;Fusobacteria;Fusobacteria;Fusobacteriales;Fusobacteriaceae;Fusobacterium	0.0414813	0.0412	0.0962051	0.086	0.000159879	LCT
Bacteria;Actinobacteria;Actinobacteria;Coriobacteriales;Coriobacteriaceae;Atopobium	0.000942307	0	0.00386304	0.0008	0.00231709	LCT
Bacteria;Fusobacteria;Fusobacteria;Fusobacteriales;Leptotrichiaceae;Leptotrichia	0.020921	0.0112	0.0354926	0.0224	0.0284126	LCT
Bacteria;Firmicutes;Clostridia;Clostridiales;Lachnospiraceae;Shuttleworthia	0	0	0.0004	0	0.0159468	LCT
